# Supplementary material for: Anti-inflammatory activity of Acanthospermum australe: Insights from network pharmacology, chemical analysis, and in vitro assays
Source: PLoS One. 2025 Nov 26;20(11):e0337712. doi: 10.1371/journal.pone.0337712 (PMC12654944; doi:10.1371/journal.pone.0337712)
Supplement: S1 Table — (XLSX) [file pone.0337712.s001.xlsx]

## Sheet: LTS0004651
Target	Common name	Uniprot ID	ChEMBL ID	Target Class	Probability*	Known actives (3D/2D)
NADPH oxidase 4	NOX4	Q9NPH5	CHEMBL1250375	Enzyme	1.0	7 / 8
Vasopressin V2 receptor	AVPR2	P30518	CHEMBL1790	Family A G protein-coupled receptor	1.0	1 / 1
Aldose reductase	AKR1B1	P15121	CHEMBL1900	Enzyme	1.0	18 / 72
Xanthine dehydrogenase	XDH	P47989	CHEMBL1929	Oxidoreductase	1.0	12 / 20
Monoamine oxidase A	MAOA	P21397	CHEMBL1951	Oxidoreductase	1.0	4 / 14
Insulin-like growth factor I receptor	IGF1R	P08069	CHEMBL1957	Kinase	1.0	3 / 3
Tyrosine-protein kinase receptor FLT3	FLT3	P36888	CHEMBL1974	Kinase	1.0	5 / 7
Cytochrome P450 19A1	CYP19A1	P11511	CHEMBL1978	Cytochrome P450	1.0	5 / 18
Epidermal growth factor receptor erbB1	EGFR	P00533	CHEMBL203	Kinase	1.0	5 / 28
Thrombin	F2	P00734	CHEMBL204	Protease	1.0	11 / 3
Carbonic anhydrase II	CA2	P00918	CHEMBL205	Lyase	1.0	7 / 15
Serine/threonine-protein kinase PIM1	PIM1	P11309	CHEMBL2147	Kinase	1.0	7 / 7
Arachidonate 5-lipoxygenase	ALOX5	P09917	CHEMBL215	Oxidoreductase	1.0	5 / 46
Serine/threonine-protein kinase Aurora-B	AURKB	Q96GD4	CHEMBL2185	Kinase	1.0	3 / 4
Dopamine D4 receptor	DRD4	P21917	CHEMBL219	Family A G protein-coupled receptor	1.0	1 / 1
Adenosine A1 receptor (by homology)	ADORA1	P30542	CHEMBL226	Family A G protein-coupled receptor	1.0	6 / 23
Glyoxalase I	GLO1	Q04760	CHEMBL2424	Enzyme	1.0	3 / 4
Myeloperoxidase	MPO	P05164	CHEMBL2439	Enzyme	1.0	1 / 1
PI3-kinase p85-alpha subunit	PIK3R1	P27986	CHEMBL2506	Enzyme	1.0	1 / 1
Adenosine A2a receptor (by homology)	ADORA2A	P29274	CHEMBL251	Family A G protein-coupled receptor	1.0	5 / 11
Death-associated protein kinase 1	DAPK1	P53355	CHEMBL2558	Kinase	1.0	2 / 2
Liver glycogen phosphorylase	PYGL	P06737	CHEMBL2568	Enzyme	1.0	1 / 1
Carbonic anhydrase I	CA1	P00915	CHEMBL261	Lyase	1.0	3 / 5
Glycogen synthase kinase-3 beta	GSK3B	P49841	CHEMBL262	Kinase	1.0	3 / 6
Tyrosine-protein kinase SRC	SRC	P12931	CHEMBL267	Kinase	1.0	2 / 10
Focal adhesion kinase 1	PTK2	Q05397	CHEMBL2695	Kinase	1.0	1 / 2
Estradiol 17-beta-dehydrogenase 2	HSD17B2	P37059	CHEMBL2789	Enzyme	1.0	8 / 3
Vascular endothelial growth factor receptor 2	KDR	P35968	CHEMBL279	Kinase	1.0	2 / 3
Matrix metalloproteinase 13	MMP13	P45452	CHEMBL280	Protease	1.0	1 / 1
Matrix metalloproteinase 3	MMP3	P08254	CHEMBL283	Protease	1.0	1 / 1
Carbonic anhydrase III	CA3	P07451	CHEMBL2885	Lyase	1.0	1 / 1
Arachidonate 15-lipoxygenase	ALOX15	P16050	CHEMBL2903	Enzyme	1.0	4 / 8
Multidrug resistance-associated protein 1	ABCC1	P33527	CHEMBL3004	Primary active transporter	1.0	7 / 11
Serine/threonine-protein kinase PLK1	PLK1	P53350	CHEMBL3024	Kinase	1.0	2 / 3
Carbonic anhydrase VI	CA6	P23280	CHEMBL3025	Lyase	1.0	1 / 1
Cyclin-dependent kinase 1	CDK1	P06493	CHEMBL308	Kinase	1.0	2 / 13
Matrix metalloproteinase 9	MMP9	P14780	CHEMBL321	Protease	1.0	2 / 2
Matrix metalloproteinase 2	MMP2	P08253	CHEMBL333	Protease	1.0	2 / 2
Protein kinase N1	PKN1	Q16512	CHEMBL3384	Kinase	1.0	1 / 3
Carbonic anhydrase IX	CA9	Q16790	CHEMBL3594	Lyase	1.0	3 / 5
Casein kinase II alpha	CSNK2A1	P68400	CHEMBL3629	Kinase	1.0	3 / 2
Arachidonate 12-lipoxygenase	ALOX12	P18054	CHEMBL3687	Enzyme	1.0	5 / 10
Hepatocyte growth factor receptor	MET	P08581	CHEMBL3717	Kinase	1.0	2 / 4
Carbonic anhydrase IV	CA4	P22748	CHEMBL3729	Lyase	1.0	7 / 13
Serine/threonine-protein kinase NEK2	NEK2	P51955	CHEMBL3835	Kinase	1.0	1 / 2
Interleukin-8 receptor A	CXCR1	P25024	CHEMBL4029	Family A G protein-coupled receptor	1.0	1 / 1
CaM kinase II beta	CAMK2B	Q13554	CHEMBL4121	Kinase	1.0	1 / 2
ALK tyrosine kinase receptor	ALK	Q9UM73	CHEMBL4247	Kinase	1.0	2 / 4
Serine/threonine-protein kinase AKT	AKT1	P31749	CHEMBL4282	Kinase	1.0	1 / 4
P-glycoprotein 1	ABCB1	P08183	CHEMBL4302	Primary active transporter	1.0	11 / 48
Phospholipase A2 group 1B	PLA2G1B	P04054	CHEMBL4426	Enzyme	1.0	1 / 1
Beta-secretase 1	BACE1	P56817	CHEMBL4822	Protease	1.0	8 / 14
Cytochrome P450 1B1	CYP1B1	Q16678	CHEMBL4878	Cytochrome P450	1.0	12 / 46
Tyrosine-protein kinase receptor UFO	AXL	P30530	CHEMBL4895	Kinase	1.0	2 / 4
ATP-binding cassette sub-family G member 2	ABCG2	Q9UNQ0	CHEMBL5393	Primary active transporter	1.0	6 / 50
Aldo-keto reductase family 1 member C2 (by homology)	AKR1C2	P52895	CHEMBL5847	Enzyme	1.0	1 / 1
Aldo-keto reductase family 1 member C1 (by homology)	AKR1C1	Q04828	CHEMBL5905	Enzyme	1.0	1 / 1
Aldo-keto-reductase family 1 member C3 (by homology)	AKR1C3	P42330	CHEMBL4681	Enzyme	1.0	1 / 1
Aldo-keto reductase family 1 member C4 (by homology)	AKR1C4	P17516	CHEMBL4999	Enzyme	1.0	1 / 1
Aldehyde reductase (by homology)	AKR1A1	P14550	CHEMBL2246	Enzyme	1.0	1 / 1
G-protein coupled receptor 35	GPR35	Q9HC97	CHEMBL1293267	Family A G protein-coupled receptor	1.0	2 / 4
Microtubule-associated protein tau	MAPT	P10636	CHEMBL1293224	Unclassified protein	0.68028359158	1 / 1
DNA topoisomerase II alpha	TOP2A	P11388	CHEMBL1806	Isomerase	0.68028359158	1 / 1
Insulin receptor	INSR	P06213	CHEMBL1981	Kinase	0.68028359158	1 / 1
Acetylcholinesterase	ACHE	P22303	CHEMBL220	Hydrolase	0.68028359158	4 / 27
Myosin light chain kinase, smooth muscle	MYLK	Q15746	CHEMBL2428	Kinase	0.68028359158	1 / 1
Tyrosine-protein kinase SYK	SYK	P43405	CHEMBL2599	Kinase	0.68028359158	3 / 3
PI3-kinase p110-gamma subunit	PIK3CG	P48736	CHEMBL3267	Enzyme	0.68028359158	3 / 1
DNA-(apurinic or apyrimidinic site) lyase	APEX1	P27695	CHEMBL5619	Enzyme	0.68028359158	1 / 1
Receptor-type tyrosine-protein phosphatase S	PTPRS	Q13332	CHEMBL2396508	Phosphatase	0.545871744949	6 / 8
Estrogen receptor beta	ESR2	Q92731	CHEMBL242	Nuclear receptor	0.545871744949	62 / 29
DNA-3-methyladenine glycosylase	MPG	P29372	CHEMBL3396943	Enzyme	0.545871744949	1 / 1
Solute carrier family 22 member 12	SLC22A12	Q96S37	CHEMBL6120	Electrochemical transporter	0.545871744949	4 / 1
Arginase-1 (by homology)	ARG1	P05089	CHEMBL1075097	Enzyme	0.538061807395	2 / 2
Cyclin-dependent kinase 6	CDK6	Q00534	CHEMBL2508	Kinase	0.498513190462	3 / 4
Cyclin-dependent kinase 2	CDK2	P24941	CHEMBL301	Kinase	0.498513190462	1 / 17
Tyrosinase	TYR	P14679	CHEMBL1973	Oxidoreductase	0.395895175206	2 / 3
Estradiol 17-beta-dehydrogenase 1	HSD17B1	P14061	CHEMBL3181	Enzyme	0.395895175206	8 / 4
Aryl hydrocarbon receptor	AHR	P35869	CHEMBL3201	Transcription factor	0.395895175206	1 / 1
Estrogen-related receptor alpha	ESRRA	P11474	CHEMBL3429	Nuclear receptor	0.395895175206	2 / 2
Beta amyloid A4 protein	APP	P05067	CHEMBL2487	Membrane receptor	0.261559713213	2 / 12
Poly [ADP-ribose] polymerase-1	PARP1	P09874	CHEMBL3105	Enzyme	0.261559713213	3 / 9
Transthyretin	TTR	P02766	CHEMBL3194	Secreted protein	0.261559713213	2 / 2
Matrix metalloproteinase 12	MMP12	P39900	CHEMBL4393	Protease	0.261559713213	1 / 1
Lymphocyte differentiation antigen CD38	CD38	P28907	CHEMBL4660	Enzyme	0.261559713213	2 / 3
Aldo-keto reductase family 1 member B10	AKR1B10	O60218	CHEMBL5983	Enzyme	0.261559713213	2 / 3
Tankyrase-2	TNKS2	Q9H2K2	CHEMBL6154	Enzyme	0.261559713213	4 / 12
Tankyrase-1	TNKS	O95271	CHEMBL6164	Enzyme	0.261559713213	4 / 28
DNA topoisomerase I (by homology)	TOP1	P11387	CHEMBL1781	Isomerase	0.261559713213	1 / 1
Telomerase reverse transcriptase	TERT	O14746	CHEMBL2916	Enzyme	0.198389228663	9 / 22

## Sheet: LTS0012956
Target	Common name	Uniprot ID	ChEMBL ID	Target Class	Probability*	Known actives (3D/2D)
Cyclooxygenase-2	PTGS2	P35354	CHEMBL230	Oxidoreductase	0.175186648619	38 / 14
Protein kinase C alpha	PRKCA	P17252	CHEMBL299	Kinase	0.151057725241	68 / 271
Protein kinase C epsilon	PRKCE	Q02156	CHEMBL3582	Kinase	0.126928723833	17 / 35
Protein kinase C delta	PRKCD	Q05655	CHEMBL2996	Kinase	0.126928723833	54 / 66
Phosphodiesterase 4D	PDE4D	Q08499	CHEMBL288	Phosphodiesterase	0.126928723833	23 / 11
Sarcoplasmic/endoplasmic reticulum calcium ATPase 1	ATP2A1	O14983	CHEMBL3136	Hydrolase	0.126928723833	0 / 4
Telomerase reverse transcriptase	TERT	O14746	CHEMBL2916	Enzyme	0.118883306718	5 / 2
Protein-tyrosine phosphatase 1B	PTPN1	P18031	CHEMBL335	Phosphatase	0.118883306718	26 / 39
Protein kinase C beta	PRKCB	P05771	CHEMBL3045	Kinase	0.118883306718	29 / 10
Protein kinase C eta	PRKCH	P24723	CHEMBL3616	Kinase	0.118883306718	15 / 4
Protein kinase C theta	PRKCQ	Q04759	CHEMBL3920	Kinase	0.118883306718	25 / 7
Adenosine A1 receptor (by homology)	ADORA1	P30542	CHEMBL226	Family A G protein-coupled receptor	0.118883306718	196 / 1
11-beta-hydroxysteroid dehydrogenase 1 (by homology)	HSD11B1	P28845	CHEMBL4235	Enzyme	0.118883306718	200 / 10
Glutathione S-transferase Mu 1	GSTM1	P09488	CHEMBL2081	Enzyme	0.118883306718	0 / 1
Protein kinase C gamma	PRKCG	P05129	CHEMBL2938	Kinase	0.118883306718	21 / 7
Dual-specificity tyrosine-phosphorylation regulated kinase 1A	DYRK1A	Q13627	CHEMBL2292	Kinase	0.118883306718	57 / 0
Cyclin-dependent kinase 2	CDK2	P24941	CHEMBL301	Kinase	0.118883306718	116 / 0
Cyclin-dependent kinase 7	CDK7	P50613	CHEMBL3055	Kinase	0.118883306718	14 / 0
Cyclin-dependent kinase 1	CDK1	P06493	CHEMBL308	Kinase	0.118883306718	151 / 0
Proto-oncogene c-JUN	JUN	P05412	CHEMBL4977	Transcription factor	0.118883306718	5 / 6
Hepatocyte growth factor receptor	MET	P08581	CHEMBL3717	Kinase	0.118883306718	96 / 0
Caspase-1	CASP1	P29466	CHEMBL4801	Protease	0.118883306718	102 / 0
Galanin receptor 1 (by homology)	GALR1	P47211	CHEMBL4894	Family A G protein-coupled receptor	0.118883306718	5 / 0
Galanin receptor 2 (by homology)	GALR2	O43603	CHEMBL3176	Family A G protein-coupled receptor	0.118883306718	5 / 0
Thrombin	F2	P00734	CHEMBL204	Protease	0.118883306718	39 / 8
Androgen Receptor	AR	P10275	CHEMBL1871	Nuclear receptor	0.118883306718	117 / 48
Nerve growth factor receptor Trk-A	NTRK1	P04629	CHEMBL2815	Kinase	0.118883306718	129 / 0
Tyrosine-protein kinase JAK2	JAK2	O60674	CHEMBL2971	Kinase	0.118883306718	130 / 0
Cyclin-dependent kinase 9	CDK9	P50750	CHEMBL3116	Kinase	0.118883306718	25 / 0
Toll-like receptor (TLR7/TLR9)	TLR9	Q9NR96	CHEMBL5804	Toll-like and Il-1 receptors	0.118883306718	6 / 2
Cyclin-dependent kinase 4	CDK4	P11802	CHEMBL331	Kinase	0.118883306718	16 / 0
Phosphodiesterase 10A	PDE10A	Q9Y233	CHEMBL4409	Phosphodiesterase	0.118883306718	434 / 0
Voltage-gated potassium channel subunit Kv1.3	KCNA3	P22001	CHEMBL4633	Voltage-gated ion channel	0.118883306718	15 / 2
Cyclin-dependent kinase 5/CDK5 activator 1	CDK5	Q00535	CHEMBL4036	Kinase	0.118883306718	35 / 0
Caspase-3	CASP3	P42574	CHEMBL2334	Protease	0.118883306718	100 / 0
MAP kinase p38 alpha	MAPK14	Q16539	CHEMBL260	Kinase	0.118883306718	157 / 0
c-Jun N-terminal kinase 3	MAPK10	P53779	CHEMBL2637	Kinase	0.118883306718	40 / 0
Adenosine A3 receptor	ADORA3	P0DMS8	CHEMBL256	Family A G protein-coupled receptor	0.118883306718	180 / 0
Isoleucyl-tRNA synthetase	IARS	P41252	CHEMBL3235	Enzyme	0.118883306718	0 / 5
Tyrosine-protein kinase receptor UFO	AXL	P30530	CHEMBL4895	Kinase	0.118883306718	21 / 0
Tyrosine-protein kinase receptor TYRO3	TYRO3	Q06418	CHEMBL5314	Kinase	0.118883306718	28 / 0
Complement factor D	CFD	P00746	CHEMBL2176771	Protease	0.118883306718	68 / 0
Interleukin-8 receptor B	CXCR2	P25025	CHEMBL2434	Family A G protein-coupled receptor	0.118883306718	135 / 0
C-X3-C chemokine receptor 1	CX3CR1	P49238	CHEMBL4843	Family A G protein-coupled receptor	0.118883306718	33 / 0
Caspase-8	CASP8	Q14790	CHEMBL3776	Protease	0.118883306718	74 / 0
Adenosine kinase	ADK	P55263	CHEMBL3589	Enzyme	0.118883306718	6 / 0
Nitric oxide synthase, inducible (by homology)	NOS2	P35228	CHEMBL4481	Enzyme	0.118883306718	5 / 4
Proteinase-activated receptor 1	F2R	P25116	CHEMBL3974	Family A G protein-coupled receptor	0.118883306718	25 / 0
Insulin-like growth factor I receptor	IGF1R	P08069	CHEMBL1957	Kinase	0.118883306718	81 / 0
Adenosine A2a receptor	ADORA2A	P29274	CHEMBL251	Family A G protein-coupled receptor	0.118883306718	164 / 0
Serine/threonine-protein kinase Aurora-A	AURKA	O14965	CHEMBL4722	Kinase	0.118883306718	73 / 0
Mitogen-activated protein kinase kinase kinase 5	MAP3K5	Q99683	CHEMBL5285	Kinase	0.118883306718	9 / 0
P-glycoprotein 1	ABCB1	P08183	CHEMBL4302	Primary active transporter	0.118883306718	110 / 36
Tyrosine-protein kinase FYN	FYN	P06241	CHEMBL1841	Kinase	0.118883306718	7 / 0
Tyrosine-protein kinase YES	YES1	P07947	CHEMBL2073	Kinase	0.118883306718	8 / 0
Serine/threonine-protein kinase Aurora-B	AURKB	Q96GD4	CHEMBL2185	Kinase	0.118883306718	66 / 0
Tyrosine-protein kinase LCK	LCK	P06239	CHEMBL258	Kinase	0.118883306718	34 / 0
Tyrosine-protein kinase SRC	SRC	P12931	CHEMBL267	Kinase	0.118883306718	101 / 0
Tyrosine-protein kinase ITK/TSK	ITK	Q08881	CHEMBL2959	Kinase	0.118883306718	28 / 0
Orexin receptor 2	HCRTR2	O43614	CHEMBL4792	Family A G protein-coupled receptor	0.118883306718	26 / 0
Orexin receptor 1	HCRTR1	O43613	CHEMBL5113	Family A G protein-coupled receptor	0.118883306718	20 / 0
Squalene synthetase	FDFT1	P37268	CHEMBL3338	Enzyme	0.118883306718	13 / 141
C-C chemokine receptor type 1	CCR1	P32246	CHEMBL2413	Family A G protein-coupled receptor	0.118883306718	109 / 0
Phosphodiesterase 3	PDE3A	Q14432	CHEMBL241	Phosphodiesterase	0.118883306718	11 / 0
Phosphodiesterase 3B	PDE3B	Q13370	CHEMBL290	Phosphodiesterase	0.118883306718	4 / 0
Phosphodiesterase 4C	PDE4C	Q08493	CHEMBL291	Phosphodiesterase	0.118883306718	1 / 0
Rho-associated protein kinase 2	ROCK2	O75116	CHEMBL2973	Kinase	0.118883306718	16 / 0
Rho-associated protein kinase 1	ROCK1	Q13464	CHEMBL3231	Kinase	0.118883306718	8 / 0
Oxytocin receptor	OXTR	P30559	CHEMBL2049	Family A G protein-coupled receptor	0.118883306718	35 / 0
Tyrosine-protein kinase receptor FLT3	FLT3	P36888	CHEMBL1974	Kinase	0.118883306718	41 / 0
Thrombin and coagulation factor X	F10	P00742	CHEMBL244	Protease	0.118883306718	145 / 0
N-lysine methyltransferase SMYD2	SMYD2	Q9NRG4	CHEMBL2169716	Writer	0.118883306718	4 / 0
Tyrosine-protein kinase SYK	SYK	P43405	CHEMBL2599	Kinase	0.118883306718	95 / 0
Tyrosine-protein kinase ZAP-70	ZAP70	P43403	CHEMBL2803	Kinase	0.118883306718	9 / 0
Tyrosine-protein kinase JAK3	JAK3	P52333	CHEMBL2148	Kinase	0.118883306718	104 / 0
Insulin receptor	INSR	P06213	CHEMBL1981	Kinase	0.118883306718	11 / 0
Calpain 2	CAPN2	P17655	CHEMBL2382	Protease	0.118883306718	19 / 0
Cathepsin D	CTSD	P07339	CHEMBL2581	Protease	0.118883306718	54 / 0
MAP kinase ERK1	MAPK3	P27361	CHEMBL3385	Kinase	0.118883306718	8 / 0
Calpain 1	CAPN1	P07384	CHEMBL3891	Protease	0.118883306718	46 / 0
Serine/threonine-protein kinase PAK 4	PAK4	O96013	CHEMBL4482	Kinase	0.118883306718	7 / 0
P2X purinoceptor 7	P2RX7	Q99572	CHEMBL4805	Ligand-gated ion channel	0.118883306718	30 / 0
Subtilisin/kexin type 7	PCSK7	Q16549	CHEMBL2232	Protease	0.118883306718	1 / 1
Corticotropin releasing factor receptor 1 (by homology)	CRHR1	P34998	CHEMBL1800	Family B G protein-coupled receptor	0.118883306718	16 / 0
HMG-CoA reductase (by homology)	HMGCR	P04035	CHEMBL402	Oxidoreductase	0.118883306718	162 / 84
Leukocyte elastase	ELANE	P08246	CHEMBL248	Protease	0.118883306718	43 / 0
Cathepsin K	CTSK	P43235	CHEMBL268	Protease	0.118883306718	92 / 0

## Sheet: LTS0018008
Target	Common name	Uniprot ID	ChEMBL ID	Target Class	Probability*	Known actives (3D/2D)
Protein kinase C alpha	PRKCA	P17252	CHEMBL299	Kinase	0.13696956545	232 / 237
Protein kinase C delta	PRKCD	Q05655	CHEMBL2996	Kinase	0.104671941128	116 / 52
Cyclooxygenase-2	PTGS2	P35354	CHEMBL230	Oxidoreductase	0.104671941128	127 / 15
Progesterone receptor	PGR	P06401	CHEMBL208	Nuclear receptor	0.104671941128	60 / 41
HMG-CoA reductase	HMGCR	P04035	CHEMBL402	Oxidoreductase	0.104671941128	268 / 75
Androgen Receptor	AR	P10275	CHEMBL1871	Nuclear receptor	0.104671941128	247 / 62
Protein kinase C epsilon	PRKCE	Q02156	CHEMBL3582	Kinase	0.104671941128	40 / 27
Cytochrome P450 19A1	CYP19A1	P11511	CHEMBL1978	Cytochrome P450	0.104671941128	35 / 57
C-C chemokine receptor type 1	CCR1	P32246	CHEMBL2413	Family A G protein-coupled receptor	0.104671941128	251 / 0
Pregnane X receptor	NR1I2	O75469	CHEMBL3401	Nuclear receptor	0.104671941128	8 / 0
Phosphodiesterase 10A	PDE10A	Q9Y233	CHEMBL4409	Phosphodiesterase	0.104671941128	917 / 0
Protein-glutamine gamma-glutamyltransferase	TGM2	P21980	CHEMBL2730	Enzyme	0.104671941128	7 / 0
Liver glycogen phosphorylase	PYGL	P06737	CHEMBL2568	Enzyme	0.104671941128	122 / 0
Potassium channel subfamily K member 3	KCNK3	O14649	CHEMBL2321613	Voltage-gated ion channel	0.104671941128	31 / 0
Metabotropic glutamate receptor 5 (by homology)	GRM5	P41594	CHEMBL3227	Family C G protein-coupled receptor	0.104671941128	135 / 0
Peroxisome proliferator-activated receptor gamma	PPARG	P37231	CHEMBL235	Nuclear receptor	0.104671941128	102 / 9
Adenosine deaminase	ADA	P00813	CHEMBL1910	Hydrolase	0.104671941128	34 / 0
Sphingosine 1-phosphate receptor Edg-5	S1PR2	O95136	CHEMBL2955	Family A G protein-coupled receptor	0.104671941128	23 / 0
MAP kinase ERK2 (by homology)	MAPK1	P28482	CHEMBL4040	Kinase	0.104671941128	338 / 0
11-beta-hydroxysteroid dehydrogenase 1	HSD11B1	P28845	CHEMBL4235	Enzyme	0.104671941128	508 / 23
Tyrosine-protein kinase ABL	ABL1	P00519	CHEMBL1862	Kinase	0.104671941128	158 / 0
Poly [ADP-ribose] polymerase-1	PARP1	P09874	CHEMBL3105	Enzyme	0.104671941128	119 / 0
Cyclooxygenase-1	PTGS1	P23219	CHEMBL221	Oxidoreductase	0.104671941128	15 / 0
Matrix metalloproteinase 1	MMP1	P03956	CHEMBL332	Protease	0.104671941128	319 / 0
Smoothened homolog	SMO	Q99835	CHEMBL5971	Frizzled family G protein-coupled receptor	0.104671941128	65 / 0
Leucine-rich repeat serine/threonine-protein kinase 2	LRRK2	Q5S007	CHEMBL1075104	Kinase	0.104671941128	190 / 0
Cytochrome P450 51	CYP51A1	Q16850	CHEMBL3849	Cytochrome P450	0.104671941128	15 / 0
Orexin receptor 2	HCRTR2	O43614	CHEMBL4792	Family A G protein-coupled receptor	0.104671941128	53 / 0
Orexin receptor 1	HCRTR1	O43613	CHEMBL5113	Family A G protein-coupled receptor	0.104671941128	46 / 0
Phosphodiesterase 3	PDE3A	Q14432	CHEMBL241	Phosphodiesterase	0.104671941128	17 / 0
Phosphodiesterase 3B	PDE3B	Q13370	CHEMBL290	Phosphodiesterase	0.104671941128	10 / 0
Cell division protein kinase 8	CDK8	P49336	CHEMBL5719	Kinase	0.104671941128	29 / 0
Complement factor D	CFD	P00746	CHEMBL2176771	Protease	0.104671941128	125 / 0
P2X purinoceptor 3	P2RX3	P56373	CHEMBL2998	Ligand-gated ion channel	0.104671941128	344 / 0
N-lysine methyltransferase SMYD2	SMYD2	Q9NRG4	CHEMBL2169716	Writer	0.104671941128	4 / 0
P2X purinoceptor 7	P2RX7	Q99572	CHEMBL4805	Ligand-gated ion channel	0.104671941128	45 / 0
p53-binding protein Mdm-2	MDM2	Q00987	CHEMBL5023	Other nuclear protein	0.104671941128	317 / 0
c-Jun N-terminal kinase 1	MAPK8	P45983	CHEMBL2276	Kinase	0.104671941128	194 / 0
Isoleucyl-tRNA synthetase	IARS	P41252	CHEMBL3235	Enzyme	0.104671941128	0 / 3
Cannabinoid receptor 1 (by homology)	CNR1	P21554	CHEMBL218	Family A G protein-coupled receptor	0.104671941128	532 / 8
Cannabinoid receptor 2 (by homology)	CNR2	P34972	CHEMBL253	Family A G protein-coupled receptor	0.104671941128	457 / 6
MAP kinase p38 alpha	MAPK14	Q16539	CHEMBL260	Kinase	0.104671941128	492 / 0
Tyrosine-protein kinase FYN	FYN	P06241	CHEMBL1841	Kinase	0.104671941128	23 / 0
Tyrosine-protein kinase YES	YES1	P07947	CHEMBL2073	Kinase	0.104671941128	22 / 0
Serine/threonine-protein kinase Aurora-B	AURKB	Q96GD4	CHEMBL2185	Kinase	0.104671941128	196 / 0
Tyrosine-protein kinase SRC	SRC	P12931	CHEMBL267	Kinase	0.104671941128	249 / 0
Cytochrome P450 2D6	CYP2D6	P10635	CHEMBL289	Cytochrome P450	0.104671941128	12 / 0
PI3-kinase p110-delta subunit	PIK3CD	O00329	CHEMBL3130	Enzyme	0.104671941128	371 / 0
PI3-kinase p110-beta subunit	PIK3CB	P42338	CHEMBL3145	Enzyme	0.104671941128	437 / 0
Cytochrome P450 2C9	CYP2C9	P11712	CHEMBL3397	Cytochrome P450	0.104671941128	18 / 0
Cytochrome P450 3A4	CYP3A4	P08684	CHEMBL340	Cytochrome P450	0.104671941128	16 / 0
Serine/threonine-protein kinase Aurora-A	AURKA	O14965	CHEMBL4722	Kinase	0.104671941128	278 / 0
Diacylglycerol O-acyltransferase 1	DGAT1	O75907	CHEMBL6009	Enzyme	0.104671941128	36 / 0
Interleukin-8 receptor A	CXCR1	P25024	CHEMBL4029	Family A G protein-coupled receptor	0.104671941128	76 / 2
c-Jun N-terminal kinase 3	MAPK10	P53779	CHEMBL2637	Kinase	0.104671941128	133 / 0
c-Jun N-terminal kinase 2	MAPK9	P45984	CHEMBL4179	Kinase	0.104671941128	96 / 0
Lysosomal Pro-X carboxypeptidase	PRCP	P42785	CHEMBL2335	Protease	0.104671941128	39 / 0
Phosphodiesterase 4B	PDE4B	Q07343	CHEMBL275	Phosphodiesterase	0.104671941128	135 / 0
Phosphodiesterase 7A	PDE7A	Q13946	CHEMBL3012	Phosphodiesterase	0.104671941128	47 / 0
Serotonin 6 (5-HT6) receptor	HTR6	P50406	CHEMBL3371	Family A G protein-coupled receptor	0.104671941128	152 / 0
MAP kinase ERK1	MAPK3	P27361	CHEMBL3385	Kinase	0.104671941128	22 / 0
Proto-oncogene tyrosine-protein kinase MER	MERTK	Q12866	CHEMBL5331	Kinase	0.104671941128	65 / 0
Phosphodiesterase 2A	PDE2A	O00408	CHEMBL2652	Phosphodiesterase	0.104671941128	132 / 0
Proto-oncogene tyrosine-protein kinase ROS	ROS1	P08922	CHEMBL5568	Kinase	0.104671941128	31 / 0
Rho-associated protein kinase 2	ROCK2	O75116	CHEMBL2973	Kinase	0.104671941128	123 / 0
Interleukin-6 receptor subunit beta	IL6ST	P40189	CHEMBL3124734	Membrane receptor	0.104671941128	6 / 0
Rho-associated protein kinase 1	ROCK1	Q13464	CHEMBL3231	Kinase	0.104671941128	61 / 0
Tyrosine-protein kinase JAK3	JAK3	P52333	CHEMBL2148	Kinase	0.104671941128	279 / 0
Tyrosine-protein kinase JAK2	JAK2	O60674	CHEMBL2971	Kinase	0.104671941128	420 / 0
3-beta-hydroxysteroid dehydrogenase/delta 5-->4-isomerase type II	HSD3B2	P26439	CHEMBL3670	Oxidoreductase	0.104671941128	1 / 0
Proteinase-activated receptor 1	F2R	P25116	CHEMBL3974	Family A G protein-coupled receptor	0.104671941128	73 / 0
Protein-tyrosine phosphatase 1B	PTPN1	P18031	CHEMBL335	Phosphatase	0.104671941128	118 / 50
Phosphodiesterase 4D	PDE4D	Q08499	CHEMBL288	Phosphodiesterase	0.104671941128	60 / 11
Serine/threonine-protein kinase PIM1	PIM1	P11309	CHEMBL2147	Kinase	0.104671941128	191 / 0
Sodium channel protein type IX alpha subunit	SCN9A	Q15858	CHEMBL4296	Voltage-gated ion channel	0.104671941128	498 / 0
Serine/threonine-protein kinase PIM2	PIM2	Q9P1W9	CHEMBL4523	Kinase	0.104671941128	139 / 0
Neuropeptide Y receptor type 5	NPY5R	Q15761	CHEMBL4561	Family A G protein-coupled receptor	0.104671941128	63 / 0
Serine/threonine-protein kinase Chk1	CHEK1	O14757	CHEMBL4630	Kinase	0.104671941128	156 / 0
Serine/threonine-protein kinase PIM3	PIM3	Q86V86	CHEMBL5407	Kinase	0.104671941128	99 / 0
Transient receptor potential cation channel subfamily V member 4 (by homology)	TRPV4	Q9HBA0	CHEMBL3119	Voltage-gated ion channel	0.104671941128	12 / 4
Sorbitol dehydrogenase	SORD	Q00796	CHEMBL2275	Enzyme	0.104671941128	63 / 0
Nerve growth factor receptor Trk-A	NTRK1	P04629	CHEMBL2815	Kinase	0.104671941128	224 / 0
Renin	REN	P00797	CHEMBL286	Protease	0.104671941128	759 / 0
Hepatocyte growth factor receptor	MET	P08581	CHEMBL3717	Kinase	0.104671941128	256 / 0
Period circadian protein homolog 2	PER2	O15055	CHEMBL3751648	Unclassified protein	0.104671941128	17 / 0
Cyclin-dependent kinase 2	CDK2	P24941	CHEMBL301	Kinase	0.104671941128	214 / 0
Cyclin-dependent kinase 1	CDK1	P06493	CHEMBL308	Kinase	0.104671941128	237 / 0
Neurokinin 3 receptor	TACR3	P29371	CHEMBL4429	Family A G protein-coupled receptor	0.104671941128	19 / 0
P-glycoprotein 1	ABCB1	P08183	CHEMBL4302	Primary active transporter	0.104671941128	310 / 15
Subtilisin/kexin type 7	PCSK7	Q16549	CHEMBL2232	Protease	0.104671941128	1 / 1
Proteinase-activated receptor 2	F2RL1	P55085	CHEMBL5963	Family A G protein-coupled receptor	0.104671941128	0 / 1
Serine/threonine-protein kinase PAK 1	PAK1	Q13153	CHEMBL4600	Kinase	0.104671941128	23 / 0

## Sheet: LTS0027481
Target	Common name	Uniprot ID	ChEMBL ID	Target Class	Probability*	Known actives (3D/2D)
Carbonic anhydrase II	CA2	P00918	CHEMBL205	Lyase	0.729303187844	33 / 13
Arachidonate 5-lipoxygenase	ALOX5	P09917	CHEMBL215	Oxidoreductase	0.729303187844	1 / 29
Carbonic anhydrase I	CA1	P00915	CHEMBL261	Lyase	0.729303187844	28 / 16
Carbonic anhydrase VI	CA6	P23280	CHEMBL3025	Lyase	0.729303187844	8 / 15
Matrix metalloproteinase 9	MMP9	P14780	CHEMBL321	Protease	0.729303187844	2 / 35
Matrix metalloproteinase 1	MMP1	P03956	CHEMBL332	Protease	0.729303187844	2 / 34
Matrix metalloproteinase 2	MMP2	P08253	CHEMBL333	Protease	0.729303187844	2 / 36
Protein-tyrosine phosphatase 1B	PTPN1	P18031	CHEMBL335	Phosphatase	0.729303187844	18 / 2
Carbonic anhydrase IX	CA9	Q16790	CHEMBL3594	Lyase	0.729303187844	15 / 18
Carbonic anhydrase VB	CA5B	Q9Y2D0	CHEMBL3969	Lyase	0.729303187844	5 / 13
Carbonic anhydrase III	CA3	P07451	CHEMBL2885	Lyase	0.212408695957	4 / 3
Aldose reductase	AKR1B1	P15121	CHEMBL1900	Enzyme	0.150923844771	11 / 35
Estrogen receptor beta	ESR2	Q92731	CHEMBL242	Nuclear receptor	0.150923844771	1 / 10
Carbonic anhydrase IV	CA4	P22748	CHEMBL3729	Lyase	0.150923844771	3 / 8

## Sheet: LTS0031808
Target	Common name	Uniprot ID	ChEMBL ID	Target Class	Probability*	Known actives (3D/2D)
UDP-glucuronosyltransferase 2B7	UGT2B7	P16662	CHEMBL4370	Enzyme	0.122581769115	0 / 8

## Sheet: LTS0042292
Target	Common name	Uniprot ID	ChEMBL ID	Target Class	Probability*	Known actives (3D/2D)
Neuromedin-U receptor 2	NMUR2	Q9GZQ4	CHEMBL1075144	Family A G protein-coupled receptor	1.0	1 / 1
Alpha-2a adrenergic receptor	ADRA2A	P08913	CHEMBL1867	Family A G protein-coupled receptor	1.0	1 / 1
Adrenergic receptor alpha-2	ADRA2C	P18825	CHEMBL1916	Family A G protein-coupled receptor	1.0	2 / 2
Acetylcholinesterase	ACHE	P22303	CHEMBL220	Hydrolase	1.0	2 / 20
Aldose reductase	AKR1B1	P15121	CHEMBL1900	Enzyme	0.602859837814	10 / 65
Carbonic anhydrase IV	CA4	P22748	CHEMBL3729	Lyase	0.478021574541	4 / 10
NADPH oxidase 4	NOX4	Q9NPH5	CHEMBL1250375	Enzyme	0.439870618639	1 / 6
Carbonic anhydrase II	CA2	P00918	CHEMBL205	Lyase	0.401230341882	3 / 10
Quinone reductase 2	NQO2	P16083	CHEMBL3959	Enzyme	0.23857181519	1 / 1
Ribosomal protein S6 kinase alpha 3	RPS6KA3	P51812	CHEMBL2345	Kinase	0.229011931476	6 / 19
Xanthine dehydrogenase	XDH	P47989	CHEMBL1929	Oxidoreductase	0.114004552328	2 / 16

## Sheet: LTS0062693
Target	Common name	Uniprot ID	ChEMBL ID	Target Class	Probability*	Known actives (3D/2D)
Cyclooxygenase-2	PTGS2	P35354	CHEMBL230	Oxidoreductase	0.125572121814	43 / 14
Protein kinase C alpha	PRKCA	P17252	CHEMBL299	Kinase	0.117454607039	0 / 273
Protein kinase C epsilon	PRKCE	Q02156	CHEMBL3582	Kinase	0.117454607039	0 / 35
Protein-tyrosine phosphatase 1B	PTPN1	P18031	CHEMBL335	Phosphatase	0.109339753231	24 / 42
Androgen Receptor	AR	P10275	CHEMBL1871	Nuclear receptor	0.109339753231	85 / 49
Sarcoplasmic/endoplasmic reticulum calcium ATPase 1	ATP2A1	O14983	CHEMBL3136	Hydrolase	0.109339753231	0 / 4
Proto-oncogene c-JUN	JUN	P05412	CHEMBL4977	Transcription factor	0.109339753231	0 / 6
Phosphodiesterase 4D	PDE4D	Q08499	CHEMBL288	Phosphodiesterase	0.109339753231	13 / 11
Telomerase reverse transcriptase	TERT	O14746	CHEMBL2916	Enzyme	0.109339753231	2 / 2
Adenosine A1 receptor	ADORA1	P30542	CHEMBL226	Family A G protein-coupled receptor	0.109339753231	139 / 1
Protein kinase C beta	PRKCB	P05771	CHEMBL3045	Kinase	0.109339753231	0 / 10
Protein kinase C eta	PRKCH	P24723	CHEMBL3616	Kinase	0.109339753231	0 / 4
Subtilisin/kexin type 7	PCSK7	Q16549	CHEMBL2232	Protease	0.109339753231	0 / 1
Insulin-like growth factor I receptor	IGF1R	P08069	CHEMBL1957	Kinase	0.109339753231	54 / 0
Toll-like receptor (TLR7/TLR9)	TLR9	Q9NR96	CHEMBL5804	Toll-like and Il-1 receptors	0.109339753231	4 / 2
Glutathione S-transferase Mu 1	GSTM1	P09488	CHEMBL2081	Enzyme	0.109339753231	0 / 1
Isoleucyl-tRNA synthetase	IARS	P41252	CHEMBL3235	Enzyme	0.109339753231	0 / 5
Leukocyte elastase	ELANE	P08246	CHEMBL248	Protease	0.109339753231	16 / 0
Cathepsin K	CTSK	P43235	CHEMBL268	Protease	0.109339753231	46 / 0
Cathepsin S	CTSS	P25774	CHEMBL2954	Protease	0.109339753231	82 / 0
Protein kinase C theta	PRKCQ	Q04759	CHEMBL3920	Kinase	0.109339753231	5 / 7
Formyl peptide receptor 1	FPR1	P21462	CHEMBL3359	Family A G protein-coupled receptor	0.109339753231	1 / 0
Lipoxin A4 receptor	FPR2	P25090	CHEMBL4227	Family A G protein-coupled receptor	0.109339753231	1 / 0
Nitric oxide synthase, inducible	NOS2	P35228	CHEMBL4481	Enzyme	0.109339753231	9 / 4
Proteinase-activated receptor 2	F2RL1	P55085	CHEMBL5963	Family A G protein-coupled receptor	0.109339753231	2 / 1
Bromodomain-containing protein 4	BRD4	O60885	CHEMBL1163125	Reader	0.109339753231	57 / 0
N-acylsphingosine-amidohydrolase (by homology)	NAAA	Q02083	CHEMBL4349	Enzyme	0.109339753231	3 / 0
Sigma opioid receptor	SIGMAR1	Q99720	CHEMBL287	Membrane receptor	0.109339753231	44 / 0
Metabotropic glutamate receptor 5 (by homology)	GRM5	P41594	CHEMBL3227	Family C G protein-coupled receptor	0.109339753231	42 / 0
Histamine H3 receptor	HRH3	Q9Y5N1	CHEMBL264	Family A G protein-coupled receptor	0.109339753231	9 / 0
Adenosine A2a receptor	ADORA2A	P29274	CHEMBL251	Family A G protein-coupled receptor	0.109339753231	148 / 0
Adenosine A2b receptor	ADORA2B	P29275	CHEMBL255	Family A G protein-coupled receptor	0.109339753231	91 / 0
Proto-oncogene vav	VAV1	P15498	CHEMBL3259472	Unclassified protein	0.109339753231	0 / 1
Transient receptor potential cation channel subfamily V member 4 (by homology)	TRPV4	Q9HBA0	CHEMBL3119	Voltage-gated ion channel	0.109339753231	0 / 5
Tryptophan 2,3-dioxygenase	TDO2	P48775	CHEMBL2140	Enzyme	0.109339753231	1 / 0
Indoleamine 2,3-dioxygenase	IDO1	P14902	CHEMBL4685	Enzyme	0.109339753231	10 / 0
Melatonin receptor 1A	MTNR1A	P48039	CHEMBL1945	Family A G protein-coupled receptor	0.109339753231	111 / 0
Melatonin receptor 1B	MTNR1B	P49286	CHEMBL1946	Family A G protein-coupled receptor	0.109339753231	90 / 0
Cytochrome P450 19A1	CYP19A1	P11511	CHEMBL1978	Cytochrome P450	0.109339753231	60 / 38
11-beta-hydroxysteroid dehydrogenase 1	HSD11B1	P28845	CHEMBL4235	Enzyme	0.109339753231	33 / 11
Protein kinase C delta	PRKCD	Q05655	CHEMBL2996	Kinase	0.109339753231	1 / 67
Small ubiquitin-related modifier 1	SUMO1	P63165	CHEMBL2146296	Unclassified protein	0.109339753231	1 / 0
Tyrosine-protein kinase JAK3	JAK3	P52333	CHEMBL2148	Kinase	0.109339753231	44 / 0
Tyrosine-protein kinase JAK2	JAK2	O60674	CHEMBL2971	Kinase	0.109339753231	73 / 0
Tankyrase-2	TNKS2	Q9H2K2	CHEMBL6154	Enzyme	0.109339753231	8 / 0
Glutamate [NMDA] receptor subunit epsilon 2	GRIN2B	Q13224	CHEMBL1904	Ligand-gated ion channel	0.109339753231	1 / 0
Phosphodiesterase 10A (by homology)	PDE10A	Q9Y233	CHEMBL4409	Phosphodiesterase	0.109339753231	155 / 0
Hormone sensitive lipase	LIPE	Q05469	CHEMBL3590	Enzyme	0.109339753231	11 / 0
Phosphodiesterase 4B	PDE4B	Q07343	CHEMBL275	Phosphodiesterase	0.109339753231	16 / 0
Phosphodiesterase 7A	PDE7A	Q13946	CHEMBL3012	Phosphodiesterase	0.109339753231	6 / 0
Sodium channel protein type X alpha subunit	SCN10A	Q9Y5Y9	CHEMBL5451	Voltage-gated ion channel	0.109339753231	3 / 0
Hepatocyte growth factor receptor	MET	P08581	CHEMBL3717	Kinase	0.109339753231	10 / 0
HMG-CoA reductase (by homology)	HMGCR	P04035	CHEMBL402	Oxidoreductase	0.109339753231	0 / 90
Cathepsin (V and K) (by homology)	CTSV	O60911	CHEMBL3272	Protease	0.109339753231	13 / 0
P2X purinoceptor 7	P2RX7	Q99572	CHEMBL4805	Ligand-gated ion channel	0.109339753231	69 / 0
Rho-associated protein kinase 2	ROCK2	O75116	CHEMBL2973	Kinase	0.109339753231	6 / 0
Poly [ADP-ribose] polymerase-1	PARP1	P09874	CHEMBL3105	Enzyme	0.109339753231	33 / 0
Protoporphyrinogen oxidase	PPOX	P50336	CHEMBL1926488	Oxidoreductase	0.109339753231	5 / 0
Hypoxia-inducible factor 1 alpha	HIF1A	Q16665	CHEMBL4261	Transcription factor	0.109339753231	3 / 0
MAP kinase-interacting serine/threonine-protein kinase MNK1	MKNK1	Q9BUB5	CHEMBL4718	Kinase	0.109339753231	2 / 0
DNA polymerase alpha subunit	POLA1	P09884	CHEMBL1828	Transferase	0.109339753231	0 / 7
DNA polymerase beta	POLB	P06746	CHEMBL2392	Enzyme	0.109339753231	0 / 11
Plectin	PLEC	Q15149	CHEMBL1293240	Unclassified protein	0.109339753231	1 / 0
Polyadenylate-binding protein 1	PABPC1	P11940	CHEMBL1293286	Unclassified protein	0.109339753231	5 / 0
Thrombin and coagulation factor X	F10	P00742	CHEMBL244	Protease	0.109339753231	28 / 0
Eukaryotic translation initiation factor 4H	EIF4H	Q15056	CHEMBL1293274	Other nuclear protein	0.109339753231	1 / 0
Glucagon-like peptide 1 receptor	GLP1R	P43220	CHEMBL1784	Family B G protein-coupled receptor	0.109339753231	1 / 0
c-Jun N-terminal kinase 3	MAPK10	P53779	CHEMBL2637	Kinase	0.109339753231	25 / 0
Zinc finger protein GLI1	GLI1	P08151	CHEMBL5461	Transcription factor	0.109339753231	0 / 2
Cyclin-dependent kinase 9	CDK9	P50750	CHEMBL3116	Kinase	0.109339753231	3 / 0
Voltage-gated potassium channel subunit Kv1.3	KCNA3	P22001	CHEMBL4633	Voltage-gated ion channel	0.109339753231	7 / 2
Calpain 2	CAPN2	P17655	CHEMBL2382	Protease	0.109339753231	4 / 0
Calpain 1	CAPN1	P07384	CHEMBL3891	Protease	0.109339753231	21 / 0
Cathepsin (B and K)	CTSB	P07858	CHEMBL4072	Protease	0.109339753231	18 / 0
Quinone reductase 2	NQO2	P16083	CHEMBL3959	Enzyme	0.109339753231	10 / 0
Toll-like receptor 4	TLR4	O00206	CHEMBL5255	Toll-like and Il-1 receptors	0.109339753231	5 / 0
Isocitrate dehydrogenase [NADP] cytoplasmic	IDH1	O75874	CHEMBL2007625	Enzyme	0.109339753231	4 / 0
c-Jun N-terminal kinase 1	MAPK8	P45983	CHEMBL2276	Kinase	0.109339753231	31 / 0
MAP kinase p38 alpha	MAPK14	Q16539	CHEMBL260	Kinase	0.109339753231	66 / 0
Presenilin 1	PSEN1	P49768	CHEMBL2473	Other ion channel	0.109339753231	7 / 0
Presenilin 2	PSEN2	P49810	CHEMBL3708	Other ion channel	0.109339753231	6 / 0
Histamine H4 receptor	HRH4	Q9H3N8	CHEMBL3759	Family A G protein-coupled receptor	0.109339753231	5 / 0
Induced myeloid leukemia cell differentiation protein Mcl-1	MCL1	Q07820	CHEMBL4361	Other cytosolic protein	0.109339753231	17 / 0
Tyrosine-protein kinase receptor FLT3	FLT3	P36888	CHEMBL1974	Kinase	0.109339753231	15 / 0
Tyrosine-protein kinase JAK1	JAK1	P23458	CHEMBL2835	Kinase	0.109339753231	24 / 0

## Sheet: LTS0067813
Target	Common name	Uniprot ID	ChEMBL ID	Target Class	Probability*	Known actives (3D/2D)
Aldose reductase (by homology)	AKR1B1	P15121	CHEMBL1900	Enzyme	1.0	29 / 69
NADPH oxidase 4	NOX4	Q9NPH5	CHEMBL1250375	Enzyme	0.339783363507	6 / 8
Beta amyloid A4 protein	APP	P05067	CHEMBL2487	Membrane receptor	0.256161866082	3 / 9
Adenosine A1 receptor (by homology)	ADORA1	P30542	CHEMBL226	Family A G protein-coupled receptor	0.147460273963	5 / 22
Carbonic anhydrase II	CA2	P00918	CHEMBL205	Lyase	0.139088623131	11 / 15
Carbonic anhydrase IV	CA4	P22748	CHEMBL3729	Lyase	0.139088623131	7 / 12
Epidermal growth factor receptor erbB1	EGFR	P00533	CHEMBL203	Kinase	0.139088623131	5 / 24
ATP-binding cassette sub-family G member 2	ABCG2	Q9UNQ0	CHEMBL5393	Primary active transporter	0.139088623131	5 / 49
Serine/threonine-protein kinase PIM1	PIM1	P11309	CHEMBL2147	Kinase	0.130706652821	8 / 6
Cytochrome P450 1B1	CYP1B1	Q16678	CHEMBL4878	Cytochrome P450	0.130706652821	10 / 46
Adenosine A2a receptor (by homology)	ADORA2A	P29274	CHEMBL251	Family A G protein-coupled receptor	0.130706652821	5 / 10
Beta-secretase 1	BACE1	P56817	CHEMBL4822	Protease	0.122339193554	16 / 17
Induced myeloid leukemia cell differentiation protein Mcl-1	MCL1	Q07820	CHEMBL4361	Other cytosolic protein	0.122339193554	6 / 4
Adenosine A3 receptor	ADORA3	P0DMS8	CHEMBL256	Family A G protein-coupled receptor	0.122339193554	0 / 20
Plasminogen	PLG	P00747	CHEMBL1801	Protease	0.122339193554	5 / 2
Xanthine dehydrogenase	XDH	P47989	CHEMBL1929	Oxidoreductase	0.122339193554	14 / 21
Carbonic anhydrase VI	CA6	P23280	CHEMBL3025	Lyase	0.122339193554	2 / 1
Estradiol 17-beta-dehydrogenase 2	HSD17B2	P37059	CHEMBL2789	Enzyme	0.105608279572	8 / 3
Insulin-like growth factor I receptor	IGF1R	P08069	CHEMBL1957	Kinase	0.105608279572	4 / 3
Carbonic anhydrase IX	CA9	Q16790	CHEMBL3594	Lyase	0.105608279572	4 / 5
Delta opioid receptor	OPRD1	P41143	CHEMBL236	Family A G protein-coupled receptor	0.105608279572	2 / 5
P-glycoprotein 1	ABCB1	P08183	CHEMBL4302	Primary active transporter	0.105608279572	7 / 47
Thrombin	F2	P00734	CHEMBL204	Protease	0.105608279572	17 / 2
Serine/threonine-protein kinase AKT	AKT1	P31749	CHEMBL4282	Kinase	0.105608279572	5 / 4

## Sheet: LTS0072121
Target	Common name	Uniprot ID	ChEMBL ID	Target Class	Probability*	Known actives (3D/2D)
Cyclooxygenase-2	PTGS2	P35354	CHEMBL230	Oxidoreductase	0.328033849049	90 / 14
Protein kinase C alpha	PRKCA	P17252	CHEMBL299	Kinase	0.167148808612	119 / 271
Telomerase reverse transcriptase	TERT	O14746	CHEMBL2916	Enzyme	0.143014512691	6 / 2
Protein kinase C delta	PRKCD	Q05655	CHEMBL2996	Kinase	0.134971891997	70 / 66
Protein kinase C epsilon	PRKCE	Q02156	CHEMBL3582	Kinase	0.126928723833	24 / 35
Sarcoplasmic/endoplasmic reticulum calcium ATPase 1	ATP2A1	O14983	CHEMBL3136	Hydrolase	0.126928723833	0 / 4
Phosphodiesterase 4D	PDE4D	Q08499	CHEMBL288	Phosphodiesterase	0.118883306718	32 / 11
Protein-tyrosine phosphatase 1B	PTPN1	P18031	CHEMBL335	Phosphatase	0.118883306718	30 / 39
Adenosine A1 receptor	ADORA1	P30542	CHEMBL226	Family A G protein-coupled receptor	0.118883306718	342 / 1
Androgen Receptor	AR	P10275	CHEMBL1871	Nuclear receptor	0.118883306718	197 / 48
Voltage-gated potassium channel subunit Kv1.3	KCNA3	P22001	CHEMBL4633	Voltage-gated ion channel	0.118883306718	30 / 2
Proto-oncogene c-JUN	JUN	P05412	CHEMBL4977	Transcription factor	0.118883306718	5 / 6
Glutathione S-transferase Mu 1	GSTM1	P09488	CHEMBL2081	Enzyme	0.118883306718	0 / 1
Protein kinase C beta	PRKCB	P05771	CHEMBL3045	Kinase	0.118883306718	36 / 10
Protein kinase C eta	PRKCH	P24723	CHEMBL3616	Kinase	0.118883306718	18 / 4
Protein kinase C theta	PRKCQ	Q04759	CHEMBL3920	Kinase	0.118883306718	34 / 7
P-glycoprotein 1	ABCB1	P08183	CHEMBL4302	Primary active transporter	0.118883306718	210 / 36
11-beta-hydroxysteroid dehydrogenase 1	HSD11B1	P28845	CHEMBL4235	Enzyme	0.118883306718	277 / 10
Indoleamine 2,3-dioxygenase	IDO1	P14902	CHEMBL4685	Enzyme	0.118883306718	21 / 0
Sulfonylurea receptor 2	ABCC9	O60706	CHEMBL1971	Primary active transporter	0.118883306718	37 / 0
Thrombin	F2	P00734	CHEMBL204	Protease	0.118883306718	95 / 8
Orexin receptor 2	HCRTR2	O43614	CHEMBL4792	Family A G protein-coupled receptor	0.118883306718	48 / 0
Interleukin-8 receptor B	CXCR2	P25025	CHEMBL2434	Family A G protein-coupled receptor	0.118883306718	193 / 0
Nociceptin receptor	OPRL1	P41146	CHEMBL2014	Family A G protein-coupled receptor	0.118883306718	45 / 0
Protein kinase C gamma	PRKCG	P05129	CHEMBL2938	Kinase	0.118883306718	29 / 7
Complement factor D	CFD	P00746	CHEMBL2176771	Protease	0.118883306718	96 / 0
Adenosine A2a receptor	ADORA2A	P29274	CHEMBL251	Family A G protein-coupled receptor	0.118883306718	344 / 0
Adenosine A3 receptor	ADORA3	P0DMS8	CHEMBL256	Family A G protein-coupled receptor	0.118883306718	241 / 0
Phosphodiesterase 10A	PDE10A	Q9Y233	CHEMBL4409	Phosphodiesterase	0.118883306718	658 / 0
Kappa Opioid receptor	OPRK1	P41145	CHEMBL237	Family A G protein-coupled receptor	0.118883306718	295 / 8
Diacylglycerol O-acyltransferase 1	DGAT1	O75907	CHEMBL6009	Enzyme	0.118883306718	11 / 0
HERG	KCNH2	Q12809	CHEMBL240	Voltage-gated ion channel	0.118883306718	102 / 0
Neuropeptide Y receptor type 5	NPY5R	Q15761	CHEMBL4561	Family A G protein-coupled receptor	0.118883306718	53 / 0
Kinesin-like protein 1	KIF11	P52732	CHEMBL4581	Other cytosolic protein	0.118883306718	26 / 0
Transient receptor potential cation channel subfamily V member 4	TRPV4	Q9HBA0	CHEMBL3119	Voltage-gated ion channel	0.118883306718	9 / 5
AMP deaminase 3	AMPD3	Q01432	CHEMBL2912	Enzyme	0.118883306718	9 / 0
Nitric oxide synthase, inducible	NOS2	P35228	CHEMBL4481	Enzyme	0.118883306718	13 / 4
Matrix metalloproteinase 3	MMP3	P08254	CHEMBL283	Protease	0.118883306718	132 / 0
Caspase-1	CASP1	P29466	CHEMBL4801	Protease	0.118883306718	126 / 0
Serine/threonine-protein kinase Aurora-B	AURKB	Q96GD4	CHEMBL2185	Kinase	0.118883306718	115 / 0
Serine/threonine-protein kinase Aurora-A	AURKA	O14965	CHEMBL4722	Kinase	0.118883306718	185 / 0
Dual-specificity tyrosine-phosphorylation regulated kinase 1A	DYRK1A	Q13627	CHEMBL2292	Kinase	0.118883306718	71 / 0
ADAM17	ADAM17	P78536	CHEMBL3706	Protease	0.118883306718	150 / 0
Proto-oncogene vav	VAV1	P15498	CHEMBL3259472	Unclassified protein	0.118883306718	0 / 1
Toll-like receptor (TLR7/TLR9)	TLR9	Q9NR96	CHEMBL5804	Toll-like and Il-1 receptors	0.118883306718	10 / 2
Phosphodiesterase 2A	PDE2A	O00408	CHEMBL2652	Phosphodiesterase	0.118883306718	92 / 0
Nerve growth factor receptor Trk-A	NTRK1	P04629	CHEMBL2815	Kinase	0.118883306718	172 / 0
Tyrosine-protein kinase JAK2	JAK2	O60674	CHEMBL2971	Kinase	0.118883306718	270 / 0
Poly [ADP-ribose] polymerase-1	PARP1	P09874	CHEMBL3105	Enzyme	0.118883306718	86 / 0
Orexin receptor 1	HCRTR1	O43613	CHEMBL5113	Family A G protein-coupled receptor	0.118883306718	40 / 0
Cathepsin D	CTSD	P07339	CHEMBL2581	Protease	0.118883306718	122 / 0
Lysosomal Pro-X carboxypeptidase	PRCP	P42785	CHEMBL2335	Protease	0.118883306718	17 / 0
Calpain 2	CAPN2	P17655	CHEMBL2382	Protease	0.118883306718	22 / 0
Presenilin 1	PSEN1	P49768	CHEMBL2473	Other ion channel	0.118883306718	5 / 0
Renin	REN	P00797	CHEMBL286	Protease	0.118883306718	276 / 0
Cyclin-dependent kinase 2	CDK2	P24941	CHEMBL301	Kinase	0.118883306718	148 / 0
Cyclin-dependent kinase 1	CDK1	P06493	CHEMBL308	Kinase	0.118883306718	173 / 0
Cyclin-dependent kinase 9	CDK9	P50750	CHEMBL3116	Kinase	0.118883306718	30 / 0
Matrix metalloproteinase 1	MMP1	P03956	CHEMBL332	Protease	0.118883306718	242 / 0
Calpain 1	CAPN1	P07384	CHEMBL3891	Protease	0.118883306718	62 / 0
Isoleucyl-tRNA synthetase	IARS	P41252	CHEMBL3235	Enzyme	0.118883306718	0 / 5
Smoothened homolog	SMO	Q99835	CHEMBL5971	Frizzled family G protein-coupled receptor	0.118883306718	23 / 0
Hepatocyte growth factor receptor	MET	P08581	CHEMBL3717	Kinase	0.118883306718	132 / 0
Proteasome Macropain subunit MB1	PSMB5	P28074	CHEMBL4662	Protease	0.118883306718	20 / 0
Serine/threonine-protein kinase PIM1	PIM1	P11309	CHEMBL2147	Kinase	0.118883306718	110 / 0
Interleukin-6 receptor subunit beta	IL6ST	P40189	CHEMBL3124734	Membrane receptor	0.118883306718	6 / 0
Cyclin-dependent kinase 5/CDK5 activator 1	CDK5	Q00535	CHEMBL4036	Kinase	0.118883306718	38 / 0
Bradykinin B1 receptor	BDKRB1	P46663	CHEMBL4308	Family A G protein-coupled receptor	0.118883306718	67 / 0
Serine/threonine-protein kinase PIM2	PIM2	Q9P1W9	CHEMBL4523	Kinase	0.118883306718	76 / 0
Serine/threonine-protein kinase PIM3	PIM3	Q86V86	CHEMBL5407	Kinase	0.118883306718	49 / 0
Interleukin-8 receptor A	CXCR1	P25024	CHEMBL4029	Family A G protein-coupled receptor	0.118883306718	74 / 2
Thrombin and coagulation factor X	F10	P00742	CHEMBL244	Protease	0.118883306718	194 / 0
Cyclin-dependent kinase 7	CDK7	P50613	CHEMBL3055	Kinase	0.118883306718	18 / 0
Cyclin-dependent kinase 4	CDK4	P11802	CHEMBL331	Kinase	0.118883306718	22 / 0
Caspase-8	CASP8	Q14790	CHEMBL3776	Protease	0.118883306718	88 / 0
MAP kinase ERK2	MAPK1	P28482	CHEMBL4040	Kinase	0.118883306718	220 / 0
Leucine-rich repeat serine/threonine-protein kinase 2	LRRK2	Q5S007	CHEMBL1075104	Kinase	0.118883306718	164 / 0
Myosin light chain kinase, smooth muscle	MYLK	Q15746	CHEMBL2428	Kinase	0.118883306718	12 / 0
Hematopoietic prostaglandin D synthase	HPGDS	O60760	CHEMBL5879	Transferase	0.118883306718	10 / 0
LIM domain kinase 2	LIMK2	P53671	CHEMBL5932	Kinase	0.118883306718	9 / 0
Muscarinic acetylcholine receptor M5	CHRM5	P08912	CHEMBL2035	Family A G protein-coupled receptor	0.118883306718	34 / 0
Tyrosine-protein kinase JAK3	JAK3	P52333	CHEMBL2148	Kinase	0.118883306718	189 / 0
Muscarinic acetylcholine receptor M3	CHRM3	P20309	CHEMBL245	Family A G protein-coupled receptor	0.118883306718	110 / 0
Sigma opioid receptor (by homology)	SIGMAR1	Q99720	CHEMBL287	Membrane receptor	0.118883306718	69 / 0
P2X purinoceptor 7	P2RX7	Q99572	CHEMBL4805	Ligand-gated ion channel	0.118883306718	49 / 0
Endothelial lipase	LIPG	Q9Y5X9	CHEMBL5080	Hydrolase	0.118883306718	12 / 0

## Sheet: LTS0073517
Target	Common name	Uniprot ID	ChEMBL ID	Target Class	Probability*	Known actives (3D/2D)
UDP-glucuronosyltransferase 2B7	UGT2B7	P16662	CHEMBL4370	Enzyme	0.129815190994	27 / 22

[truncated: 21 more sheets: LTS0079843, LTS0080627, LTS0089156, LTS0090650, LTS0100695, LTS0121397, LTS0128050, LTS0141233, LTS0158066, LTS0177245, LTS0180048, LTS0180646, LTS0188255, LTS0190404, LTS0225528, LTS0226006, LTS0228581, LTS0232029, LTS0262015, LTS0268893 …]
