# Supplementary material for: Anti-inflammatory activity of Acanthospermum australe: Insights from network pharmacology, chemical analysis, and in vitro assays
Source: PLoS One. 2025 Nov 26;20(11):e0337712. doi: 10.1371/journal.pone.0337712 (PMC12654944; doi:10.1371/journal.pone.0337712)
Supplement: S2 Table — (XLSX) [file pone.0337712.s002.xlsx]

## Sheet: Full Network
# background genes	# genes	category	chart color	description	FDR value	genes	network.SUID	nodes.SUID	p-value	PMID	term name	transferred FDR value	year
329	106	KEGG Pathways		Neuroactive ligand-receptor interaction	8.09e-58	DRD4|CTSG|BDKRB1|GNRHR|NR3C1|KISS1R|OPRD1|GHSR|ADORA3|MC3R|PTGER2|NMUR2|CHRM3|HRH4|MTNR1B|HTR2B|GRIN2D|P2RX3|TAAR1|HTR2C|ADRA2A|GRIA4|HTR6|PTGER1|CCKAR|F2RL1|AVPR1A|GALR1|MC4R|MTNR1A|PTGER4|TACR3|PTGDR|TACR1|ADORA2B|S1PR1|DRD5|GRM5|CHRM1|F2|PLG|EDNRA|F2R|OXTR|GRIK1|GALR2|P2RX7|NPY2R|HTR7|HRH3|C5AR1|PTGER3|DRD2|ADORA1|ADRB1|CNR1|NTSR1|LPAR3|BRS3|AGTR2|GLP1R|LPAR1|CNR2|HTR1D|S1PR3|GABBR1|EDNRB|ADRA…	8731	10078|9042|9930|10042|8876|9426|9298|9278|9338|9800|9624|9698|9700|9058|9774|9734|9346|9036|8936|9732|10014|9854|9282|9522|8924|8932|9410|8824|9014|9124|9254|9870|8974|9052|9082|10012|9756|9604|9592|9742|10052|9998|9160|9910|9980|9538|9550|9238|9358|9634|10084|10034|9430|9314|8838|9332|9236|9272|9118|9322|10032|10082|9902|9608|8962|8906|9790|8916|9000|9158|9838|8834|8980|9362|8844|9174|9188|8912|…	2.41e-60		hsa04080	5909205147838773	0
515	107	KEGG Pathways		Pathways in cancer	7.23e-43	MAPK1|HMOX1|BDKRB1|MMP2|RPS6KB1|IL2|GLI1|FLT3|PLCG1|PTGER2|SMO|RARA|VHL|CDK4|MDM2|ITGAV|CREBBP|MAPK3|EP300|PRKCG|PIK3CA|STAT3|CDK6|CDK2|TP53|ERBB2|EGFR|CSF1R|PPARG|KIT|PTGER1|SHH|MAP2K1|PTGER4|F2|TERT|PRKACA|PPARD|CASP3|GSTM1|CTBP2|EDNRA|MET|ROCK2|F2R|MMP1|GSK3B|NOS2|CASP9|RARB|HSP90AA1|PTK2|ESR2|PTGER3|CASP8|TGFBR2|RXRG|PTGS2|CASP7|LPAR3|JUN|HSP90AB1|MMP9|ABL1|PIM1|HDAC1|LPAR1|RXRB|AR|PIM2|EDNRB…	8731	9478|8964|9930|9494|9994|9490|8948|8804|9612|9624|8968|9424|9696|8938|9786|8808|8770|9344|9242|9026|9802|8818|9032|8782|9412|9542|9318|9068|9860|9574|9522|9150|9904|9254|9742|9140|9350|9440|8942|8784|9606|9998|9694|9884|9160|9290|9114|9404|9680|8846|9808|9294|9990|10034|9660|8816|8954|9276|8944|9272|9442|9342|9110|9702|9144|9666|10082|9142|9106|9778|9790|9030|9168|10002|9234|8928|9260|9844|9600|9…	4.3e-46		hsa05200	4414086170270547	0
191	56	KEGG Pathways		Calcium signaling pathway	3.75e-27	BDKRB1|CD38|PLCG1|CHRM3|HTR2B|GRIN2D|P2RX3|PRKCG|ERBB2|EGFR|HTR2C|HTR6|PTGER1|CCKAR|NOS3|AVPR1A|TACR3|TACR1|ADORA2B|DRD5|GRM5|CHRM1|PRKACA|SPHK1|EDNRA|F2R|OXTR|NOS2|P2RX7|CACNA1H|HTR7|PTGER3|ATP2A1|CACNA1G|MYLK|ADRB1|NTSR1|EDNRB|ADRA1D|ADRA1A|CHRM5|DRD1|CAMK2B|PTK2B|SLC8A1|TBXA2R|AGTR1|CHRM2|PRKCA|TRHR|HTR2A|PTAFR|SPHK2|NOS1|ADORA2A|PRKCB	8731	9930|8982|9612|9700|9734|9346|9036|9026|9542|9318|9732|9282|9522|8924|9196|9410|9870|9052|9082|9756|9604|9592|9350|8990|9998|9160|9910|9404|9550|9848|9358|10034|9976|9714|9662|8838|9236|9790|8916|9000|9158|8980|9600|9008|9704|9102|9620|10050|9804|8908|9572|9876|9334|9776|9190|9074	3.35e-29		hsa04020	2842596873227228	0
1435	144	KEGG Pathways		Metabolic pathways	1.32e-26	CYP51A1|PYGM|ST6GAL1|CA12|HSD17B2|SIRT1|MIF|HMOX1|PYGL|CYP24A1|ATP12A|DHODH|NAMPT|GCK|GALK1|HSD17B1|CD38|LAP3|DAO|LTA4H|ODC1|PLCG1|PTGIS|SIRT2|ALOX12|FOLH1|CYP2C9|LIPG|ALDH2|TYR|PIK3CA|MGLL|SQLE|SORD|PLA2G7|PDE3B|CA2|CA3|AKR1B1|PDE11A|PDE6D|HMGCR|CBR1|PDE9A|CYP11B1|ALOX15|HPGDS|NOS3|ALDH1A1|CA4|FASN|UGT2B7|GSTM1|PLA2G1B|SPHK1|CA5B|GBA|TYMS|HSD11B2|GYS1|MPI|CA13|EZH2|IMPDH2|BCAT2|CYP11B2|NOS2|AMY1…	8731	9400|9652|9202|9730|9224|9968|10072|8964|8792|9970|8914|9184|9722|9402|9558|9122|8982|8882|8888|9850|9512|9612|9398|8880|9862|9134|10016|8918|9468|8812|9802|9748|8852|8758|9056|8854|8902|8910|9506|9178|8960|9796|9636|9210|9384|9758|8794|9196|8842|9378|9948|8894|8784|9766|8990|9616|8934|9062|9846|8878|9502|9066|9348|9300|9130|9246|9404|9718|9540|8884|9380|9166|9172|9208|9458|9908|9128|9244|9942|90…	1.57e-28		hsa01100	2787942606879415	0
207	56	KEGG Pathways		cAMP signaling pathway	7.29e-26	MAPK1|GLI1|GHSR|LIPE|PTGER2|CREBBP|MAPK3|EP300|GRIN2D|PIK3CA|PAK1|PDE3B|GRIA4|HTR6|MAP2K1|DRD5|CHRM1|PRKACA|EDNRA|ROCK2|F2R|OXTR|PDE4B|PDE4D|PDE4C-2|PTGER3|ATP2A1|PDE3A|DRD2|PDE10A|ADORA1|ADRB1|JUN|GLP1R|HTR1D|GABBR1|PIK3CD|PDE4A|HCAR2|DRD1|BAD|MAPK8|CAMK2B|ROCK1|RELA|PPARA|MAPK9|CHRM2|RAF1|BRAF|PIK3R1|AKT1|VAV1|GRIN2B|ADORA2A|PIK3CB	8731	9478|8948|9278|9414|9624|8770|9344|9242|9346|9802|9220|8854|9854|9282|9904|9756|9592|9350|9998|9884|9160|9910|9458|9128|9002|10034|9976|9024|9430|9500|9314|8838|9442|10032|9608|8906|9030|9368|8930|8980|9260|9844|9600|9148|9926|9642|9692|10050|9394|9436|10000|9094|9466|10070|9190|9590	1.08e-27		hsa04024	2.71373e+16	0
158	47	KEGG Pathways		Hepatitis B	8.04e-23	MAPK13|MAPK12|MAPK1|MAPK14|CREBBP|MAPK3|EP300|PRKCG|PIK3CA|STAT3|CDK2|TP53|CASP10|MAP2K1|CASP3|TBK1|CASP9|CASP8|TGFBR2|JUN|MMP9|SRC|TLR4|PIK3CD|JAK2|BAD|MAPK8|PTK2B|MAP2K7|BCL2|RELA|MAPK9|TNF|RAF1|PRKCA|MAP2K4|BRAF|PIK3R1|TYK2|JAK3|TGFBR1|AKT1|IKBKE|IRAK4|PRKCB|JAK1|PIK3CB	8731	10024|9932|9478|8850|8770|9344|9242|9026|9802|8818|8782|9412|9176|9904|8942|9906|9680|9660|8816|9442|9110|9476|8866|9030|10002|9260|9844|9008|9498|9528|9926|9692|9886|9394|9804|9810|9436|10000|9890|9820|8760|9094|10004|9432|9074|9326|9590	1.44e-24		hsa05161	2.40947e+16	0
116	41	KEGG Pathways		Sphingolipid signaling pathway	5.34e-22	MAPK13|MAPK12|MAPK1|MAPK14|OPRD1|CTSD|ADORA3|MAPK3|PRKCG|PIK3CA|TP53|NOS3|MAP2K1|S1PR1|PRKCE|SPHK1|ROCK2|PDPK1|FYN|MAP3K5|ADORA1|S1PR3|PIK3CD|PRKCZ|ASAH1|MAPK8|BCL2|ABCC1|ROCK1|RELA|MAPK9|TNF|RAF1|PRKCA|PIK3R1|AKT1|SPHK2|KNG1|PRKCB|S1PR2|PIK3CB	8731	10024|9932|9478|8850|9298|9420|9338|9344|9026|9802|9412|9196|9904|10012|9762|8990|9884|9284|8776|8822|9314|8962|9030|9898|9418|9844|9528|9712|9148|9926|9692|9886|9394|9804|10000|9094|9334|9582|9074|8862|9590	1.11e-23		hsa04071	2.32725e+16	0
131	42	KEGG Pathways		Apoptosis	2.73e-21	MAPK1|GZMB|CTSH|CTSC|CTSD|CTSV|MAPK3|PIK3CA|CASP6|TP53|CTSK|CASP10|CAPN2|MAP2K1|CASP3|CASP9|PDPK1|CTSL|CTSB|CASP8|MAP3K5|PARP1|CTSS|MCL1|CASP7|JUN|PIK3CD|BAD|MAPK8|BCL2|PARP3|RELA|MAPK9|TNF|ERN1|RAF1|PIK3R1|NTRK1|CAPN1|AKT1|MAP3K14|PIK3CB	8731	9478|9010|9554|8890|9420|9798|9344|9802|9588|9412|9530|9176|8830|9904|8942|9680|9284|8774|9302|9660|8822|9686|9182|9830|8944|9442|9030|9260|9844|9528|8940|9926|9692|9886|9504|9394|10000|9840|8996|9094|9120|9590	6.51e-23		hsa04210	2256383735295924	0
286	57	KEGG Pathways		MAPK signaling pathway	7.8e-22	NGFR|MAPK13|MAPK12|MAPK1|DUSP3|MAPK14|FLT3|CDC25B|MKNK2|MAPK3|PRKCG|KDR|TP53|ERBB2|EGFR|NTRK2|PAK1|FLT1|CSF1R|KIT|MAP2K1|INSR|PRKACA|CASP3|MET|CACNA1H|MAPT|CACNA2D1|TGFBR2|MAP3K5|CACNA1G|JUN|MAP3K20|RPS6KA3|MAPK8|MAP2K7|RELA|RASGRP3|FGFR1|MAPK9|TNF|RAF1|PRKCA|MAP2K4|CACNA2D2|BRAF|RPS6KA2|STK3|NTRK1|NR4A1|TGFBR1|AKT1|IRAK4|MAP3K14|PRKCB|IGF1R|MKNK1	8731	9108|10024|9932|9478|9090|8850|8804|9360|9834|9344|9026|9954|9412|9542|9318|9200|9220|8950|9068|9574|9904|9304|9350|8942|9694|9848|9046|9872|8816|8822|9714|9442|9772|8956|9844|9498|9926|9644|9164|9692|9886|9394|9804|9810|9376|9436|9456|8856|9840|9306|8760|9094|9432|9120|9074|9386|9566	2.09e-22		hsa04010	2.21079e+16	0
194	48	KEGG Pathways		Proteoglycans in cancer	1.25e-20	MAPK13|MAPK12|MAPK1|MMP2|RPS6KB1|MAPK14|PLCG1|SMO|MDM2|ITGAV|MAPK3|PRKCG|KDR|PIK3CA|STAT3|TP53|ERBB2|EGFR|PAK1|PDCD4|SHH|MAP2K1|PRKACA|CASP3|MET|ROCK2|PTK2|PDPK1|CTSL|MMP9|SRC|TLR4|PIK3CD|CAMK2B|ROCK1|FGFR1|TNF|RAF1|ESR1|PRKCA|BRAF|PIK3R1|HIF1A|AKT1|VAV1|PRKCB|IGF1R|PIK3CB	8731	10024|9932|9478|9494|9994|8850|9612|8968|9786|8808|9344|9026|9954|9802|8818|9412|9542|9318|9220|10018|9150|9904|9350|8942|9694|9884|9294|9284|8774|9110|9476|8866|9030|9600|9148|9164|9886|9394|8764|9804|9436|10000|9688|9094|9466|9074|9386|9590	3.73e-22		hsa05205	2.19031e+16	0
159	44	KEGG Pathways		MicroRNAs in cancer	2.15e-20	SIRT1|MAPK1|HMOX1|CYP24A1|PLCG1|CDC25B|MDM2|CREBBP|MAPK3|EP300|PRKCG|PIK3CA|STAT3|CDK6|TP53|ERBB2|EGFR|ST14|PDCD4|MAP2K1|CDC25A|PRKCE|CASP3|MET|EZH2|MDM4|PTGS2|MCL1|MMP9|ABL1|PIM1|HDAC1|PIK3CD|BCL2|ABCC1|ROCK1|RAF1|PRKCA|PIK3R1|PAK4|ABCB1|CYP1B1|PRKCB|PIK3CB	8731	9968|9478|8964|9970|9612|9360|9786|8770|9344|9242|9026|9802|8818|9032|9412|9542|9318|9308|10018|9904|9292|9762|8942|9694|9348|8972|9276|9830|9110|9702|9144|9666|9030|9528|9712|9148|9394|9804|10000|9614|9584|9450|9074|9590	7.03e-22		hsa05206	2.16676e+16	0
349	61	KEGG Pathways		PI3K-Akt signaling pathway	5.45e-20	NGFR|MAPK1|RPS6KB1|IL2|FLT3|CDK4|MDM2|ITGAV|MAPK3|KDR|PIK3CA|CDK6|CDK2|TP53|ERBB2|EGFR|NTRK2|FLT1|CSF1R|KIT|NOS3|MAP2K1|INSR|CHRM1|MET|GYS1|F2R|GSK3B|CASP9|HSP90AA1|PTK2|PKN1|PDPK1|MCL1|PKN2|LPAR3|HSP90AB1|TLR4|LPAR1|SYK|PIK3CD|JAK2|BAD|ITGA4|BCL2|RELA|FGFR1|CHRM2|RAF1|PRKCA|PIK3CG|RXRA|PIK3R1|NTRK1|JAK3|NR4A1|LPAR2|AKT1|IGF1R|JAK1|PIK3CB	8731	9108|9478|9994|9490|8804|8938|9786|8808|9344|9954|9802|9032|8782|9412|9542|9318|9200|8950|9068|9574|9196|9904|9304|9592|9694|8878|9160|9114|9680|9808|9294|9136|9284|9830|9156|9272|9342|8866|10082|10028|9030|10002|9260|9258|9528|9926|9164|10050|9394|9804|9632|9780|10000|9840|9820|9306|9370|9094|9386|9326|9590	1.95e-21		hsa04151	2126360349772336	0
92	35	KEGG Pathways		Inflammatory mediator regulation of TRP channels	1.48e-19	MAPK13|MAPK12|BDKRB1|MAPK14|PLCG1|PTGER2|ALOX12|HTR2B|TRPA1|PRKCQ|PRKCG|PIK3CA|HTR2C|F2RL1|TRPV3|PTGER4|PRKCE|PRKACA|TRPM8|PRKCH|PRKCD|SRC|PIK3CD|MAPK8|CAMK2B|MAPK9|TRPV4|PRKCA|PIK3R1|NTRK1|HTR2A|TRPV1|KNG1|PRKCB|PIK3CB	8731	10024|9932|9930|8850|9612|9624|9862|9734|8946|9286|9026|9802|9732|8932|8976|9254|9762|9350|9562|9746|10086|9476|9030|9844|9600|9692|9656|9804|10000|9840|9572|9452|9582|9074|9590	5.93e-21		hsa04750	2082973828460504	0
124	39	KEGG Pathways		Yersinia infection	1.48e-19	MAPK13|MAPK12|MAPK1|IL2|MAPK14|PLCG1|MAPK3|PIK3CA|ZAP70|MAP2K1|ROCK2|GSK3B|TBK1|LIMK1|PTK2|PKN1|PKN2|JUN|SRC|TLR4|PIK3CD|RPS6KA3|MAPK8|ITGA4|PTK2B|MAP2K7|ROCK1|RELA|MAPK9|TNF|MAP2K4|RPS6KA2|PIK3R1|CASP1|AKT1|VAV1|LCK|IRAK4|PIK3CB	8731	10024|9932|9478|9490|8850|9612|9344|9802|8998|9904|9884|9114|9906|9336|9294|9136|9156|9442|9476|8866|9030|8956|9844|9258|9008|9498|9148|9926|9692|9886|9810|9456|10000|9576|9094|9466|8952|9432|9590	5.74e-21		hsa05135	2082973828460504	0
102	36	KEGG Pathways		HIF-1 signaling pathway	2.51e-19	MAPK1|HMOX1|SERPINE1|RPS6KB1|PLCG1|MKNK2|VHL|CREBBP|MAPK3|EP300|PRKCG|PIK3CA|STAT3|ERBB2|EGFR|FLT1|NOS3|MAP2K1|INSR|NOS2|TLR4|PIK3CD|CAMK2B|GAPDH|BCL2|RELA|PRKCA|PIK3R1|HIF1A|LDHA|AKT1|PFKFB3|PRKCB|IGF1R|MKNK1|PIK3CB	8731	9478|8964|9086|9994|9612|9834|9696|8770|9344|9242|9026|9802|8818|9542|9318|8950|9196|9904|9304|9404|8866|9030|9600|9564|9528|9926|9804|10000|9688|9312|9094|9218|9074|9386|9566|9590	1.12e-20		hsa04066	2.06003e+16	0
96	35	KEGG Pathways		AGE-RAGE signaling pathway in diabetic complications	3.88e-19	MAPK13|MAPK12|MAPK1|MMP2|SERPINE1|MAPK14|PLCG1|CDK4|MAPK3|NOX4|PIK3CA|STAT3|NOS3|PRKCE|CASP3|PRKCD|F3|TGFBR2|JUN|PIM1|PIK3CD|PRKCZ|JAK2|MAPK8|BCL2|RELA|MAPK9|TNF|AGTR1|PRKCA|PIK3R1|TGFBR1|AKT1|PRKCB|PIK3CB	8731	10024|9932|9478|9494|9086|8850|9612|8938|9344|9020|9802|8818|9196|9762|8942|10086|8988|8816|9442|9144|9030|9898|10002|9844|9528|9926|9692|9886|9620|9804|10000|8760|9094|9074|9590	1.85e-20		hsa04933	2.04112e+16	0
112	36	KEGG Pathways		Neurotrophin signaling pathway	2.93e-18	NGFR|MAPK13|MAPK12|MAPK1|MAPK14|PLCG1|MAPK3|PIK3CA|TP53|NTRK2|MAP2K1|GSK3B|PSEN1|PRKCD|PDPK1|MAP3K5|PSEN2|JUN|ABL1|PIK3CD|RPS6KA3|BAD|MAPK8|CAMK2B|MAP2K7|BCL2|RELA|MAPK9|RAF1|BRAF|RPS6KA2|PIK3R1|NTRK1|AKT1|IRAK4|PIK3CB	8731	9108|10024|9932|9478|8850|9612|9344|9802|9412|9200|9904|9114|9936|10086|9284|8822|9626|9442|9702|9030|8956|9260|9844|9600|9498|9528|9926|9692|9394|9436|9456|10000|9840|9094|9432|9590	1.48e-19		hsa04722	1.95331e+16	0
68	30	KEGG Pathways		Non-small cell lung cancer	4.77e-18	MAPK1|PLCG1|CDK4|MAPK3|PRKCG|PIK3CA|STAT3|CDK6|TP53|ERBB2|EGFR|MAP2K1|MET|CASP9|RARB|PDPK1|RXRG|RXRB|PIK3CD|ALK|BAD|RAF1|PRKCA|BRAF|RXRA|PIK3R1|JAK3|AKT1|PRKCB|PIK3CB	8731	9478|9612|8938|9344|9026|9802|8818|9032|9412|9542|9318|9904|9694|9680|8846|9284|8954|9142|9030|9234|9260|9394|9804|9436|9780|10000|9820|9094|9074|9590	2.55e-19		hsa05223	1.93215e+16	0
94	33	KEGG Pathways		Endocrine resistance	1.38e-17	MAPK13|MAPK12|MAPK1|MMP2|RPS6KB1|MAPK14|CDK4|MDM2|MAPK3|PIK3CA|TP53|ERBB2|EGFR|MAP2K1|PRKACA|PTK2|ESR2|JUN|MMP9|SRC|PIK3CD|BAD|MAPK8|BCL2|MAPK9|RAF1|ESR1|BRAF|PIK3R1|AKT1|CYP2D6|IGF1R|PIK3CB	8731	10024|9932|9478|9494|9994|8850|8938|9786|9344|9802|9412|9542|9318|9904|9350|9294|9990|9442|9110|9476|9030|9260|9844|9528|9692|9394|8764|9436|10000|9094|9822|9386|9590	7.81e-19		hsa01522	1.88601e+16	0
217	46	KEGG Pathways		Human cytomegalovirus infection	1.38e-17	MAPK13|MAPK12|MAPK1|RPS6KB1|MAPK14|PTGER2|CDK4|MDM2|ITGAV|MAPK3|PRKCG|PIK3CA|STAT3|CDK6|TP53|EGFR|CCR5|PTGER1|CCR1|MAP2K1|PTGER4|PRKACA|CASP3|ROCK2|CXCR2|GSK3B|TBK1|CASP9|PTK2|PTGER3|CASP8|PTGS2|SRC|PIK3CD|PTK2B|ROCK1|RELA|TNF|RAF1|PRKCA|PIK3R1|CCR3|AKT1|PRKCB|JAK1|PIK3CB	8731	10024|9932|9478|9994|8850|9624|8938|9786|8808|9344|9026|9802|8818|9032|9412|9318|9390|9522|8986|9904|9254|9350|8942|9884|9372|9114|9906|9680|9294|10034|9660|9276|9476|9030|9008|9148|9926|9886|9394|9804|10000|8870|9094|9074|9326|9590	7.85e-19		hsa05163	1.88601e+16	0
187	43	KEGG Pathways		Kaposi sarcoma-associated herpesvirus infection	1.67e-17	MAPK13|MAPK12|MAPK1|MAPK14|PLCG1|CDK4|CREBBP|MAPK3|EP300|PIK3CA|STAT3|CDK6|TP53|CCR5|CCR1|MAP2K1|CASP3|GSK3B|TBK1|CASP9|CASP8|PTGS2|JUN|SRC|SYK|PIK3CD|IL6ST|JAK2|MAPK8|MAP2K7|RELA|MAPK9|RAF1|MAP2K4|PIK3CG|PIK3R1|TYK2|HIF1A|CCR3|AKT1|IKBKE|JAK1|PIK3CB	8731	10024|9932|9478|8850|9612|8938|8770|9344|9242|9802|8818|9032|9412|9390|8986|9904|8942|9114|9906|9680|9660|9276|9442|9476|10028|9030|9168|10002|9844|9498|9926|9692|9394|9810|9632|10000|9890|9688|8870|9094|10004|9326|9590	1.05e-18		hsa05167	1.87773e+16	0
129	36	KEGG Pathways		Fluid shear stress and atherosclerosis	1.13e-16	MAPK13|MAPK12|HMOX1|MMP2|PLAT|MAPK14|ITGAV|KDR|PIK3CA|TP53|NOS3|GSTM1|HSP90AA1|PTK2|CTSL|MAP3K5|JUN|HSP90AB1|MMP9|SRC|PIK3CD|PRKCZ|SUMO1|KEAP1|MAPK8|NFE2L2|MAP2K7|BCL2|RELA|MAPK9|TNF|TRPV4|MAP2K4|PIK3R1|AKT1|PIK3CB	8731	10024|9932|8964|9494|9784|8850|8808|9954|9802|9412|9196|8784|9808|9294|8774|8822|9442|9342|9110|9476|9030|9898|9354|8928|9844|9222|9498|9528|9926|9692|9886|9656|9810|10000|9094|9590	7.4e-19		hsa05418	1.79469e+16	0
81	30	KEGG Pathways		ErbB signaling pathway	2e-17	MAPK1|RPS6KB1|PLCG1|MAPK3|PRKCG|PIK3CA|ERBB2|EGFR|PAK1|MAP2K1|GSK3B|PTK2|JUN|ABL1|SRC|PIK3CD|BAD|MAPK8|CAMK2B|MAP2K7|MAPK9|RAF1|PRKCA|MAP2K4|BRAF|PIK3R1|AKT1|PAK4|PRKCB|PIK3CB	8731	9478|9994|9612|9344|9026|9802|9542|9318|9220|9904|9114|9294|9442|9702|9476|9030|9260|9844|9600|9498|9692|9394|9804|9810|9436|10000|9094|9614|9074|9590	1.37e-17		hsa04012	1.7699e+16	0
106	33	KEGG Pathways		Insulin resistance	2.29e-16	PYGM|PYGL|RPS6KB1|PRKCQ|PIK3CA|STAT3|CPT1A|NOS3|SLC27A4|INSR|PRKCE|GYS1|GSK3B|PRKCD|ACACB|PDPK1|PTPN1|PIK3CD|PRKCZ|RPS6KA3|MAPK8|CPT1B|RELA|PPARA|MAPK9|TNF|RPS6KA2|PIK3R1|AKT1|NR1H3|PRKCB|NR1H2|PIK3CB	8731	9652|8792|9994|9286|9802|8818|8900|9196|8904|9304|9762|8878|9114|10086|9166|9284|9750|9030|9898|8956|9844|9262|9926|9642|9692|9886|9456|10000|9094|8992|9074|10064|9590	1.64e-17		hsa04931	1764016451766011	0
99	32	KEGG Pathways		Th17 cell differentiation	3.12e-16	MAPK13|MAPK12|MAPK1|IL2|MAPK14|AHR|PLCG1|RARA|RORA|MAPK3|PRKCQ|STAT3|ZAP70|RORC|HSP90AA1|TGFBR2|RXRG|JUN|HSP90AB1|RXRB|IL6ST|JAK2|MAPK8|RELA|MAPK9|RXRA|TYK2|JAK3|HIF1A|TGFBR1|LCK|JAK1	8731	10024|9932|9478|9490|8850|9570|9612|9424|10046|9344|9286|8818|8998|9518|9808|8816|8954|9442|9342|9142|9168|10002|9844|9926|9692|9780|9890|9820|9688|8760|8952|9326	2.32e-17		hsa04659	1.75058e+16	0
100	32	KEGG Pathways		T cell receptor signaling pathway	3.84e-16	MAPK13|MAPK12|MAPK1|IL2|MAPK14|PLCG1|CDK4|MAPK3|PRKCQ|PIK3CA|ZAP70|PAK1|MAP2K1|GSK3B|PDPK1|FYN|JUN|PIK3CD|MAPK8|MAP2K7|RELA|MAPK9|ITK|TNF|RAF1|PIK3R1|AKT1|PAK4|VAV1|LCK|MAP3K14|PIK3CB	8731	10024|9932|9478|9490|8850|9612|8938|9344|9286|9802|8998|9220|9904|9114|9284|8776|9442|9030|9844|9498|9926|9692|10056|9886|9394|10000|9094|9614|9466|8952|9120|9590	2.97e-17		hsa04660	1741566877563247	0
354	55	KEGG Pathways		Alzheimer disease	4.79e-16	MAPK1|TUBB1|CSNK2A1|CHRM3|ADAM10|PSMB1|MAPK3|GRIN2D|NOX4|PIK3CA|APP|CAPN2|MAP2K1|INSR|GRM5|CHRM1|ADAM17|CASP3|BACE1|GSK3B|PSEN1|NOS2|CASP9|BACE2|MAPT|ATP2A1|CASP8|MAP3K5|NAE1|PSMB5|PSEN2|PTGS2|CASP7|PSMB2|PIK3CD|CHRM5|BAD|MAPK8|GAPDH|MAP2K7|RELA|MAPK9|TNF|ERN1|RAF1|MME|BRAF|CDK5|PIK3R1|CAPN1|AKT1|GRIN2B|NOS1|SNCA|PIK3CB	8731	9478|9352|8780|9700|9472|9324|9344|9346|9020|9802|9964|8830|9904|9304|9604|9592|9396|8942|9580|9114|9936|9404|9680|9526|9046|9976|9660|8822|9842|9194|9626|9276|8944|9382|9030|9158|9260|9844|9564|9498|9926|9692|9886|9504|9394|8800|9436|9982|10000|8996|9094|10070|9776|8926|9590	3.85e-17		hsa05010	1.73197e+16	0
97	31	KEGG Pathways		Prostate cancer	1.34e-15	MAPK1|PLAT|MDM2|CREBBP|MAPK3|EP300|PIK3CA|CDK2|TP53|ERBB2|EGFR|MMP3|MAP2K1|GSK3B|CASP9|HSP90AA1|PDPK1|HSP90AB1|MMP9|AR|PIK3CD|BAD|BCL2|RELA|FGFR1|RAF1|BRAF|PIK3R1|AKT1|IGF1R|PIK3CB	8731	9478|9784|9786|8770|9344|9242|9802|8782|9412|9542|9318|8786|9904|9114|9680|9808|9284|9342|9110|9106|9030|9260|9528|9926|9164|9394|9436|10000|9094|9386|9590	1.11e-16		hsa05215	1.68729e+16	0
186	40	KEGG Pathways		Chemokine signaling pathway	2.15e-15	MAPK1|PLCG1|MAPK3|PIK3CA|STAT3|PAK1|CCR2|CCR5|CXCR1|CCR1|MAP2K1|PRKACA|ROCK2|CXCR2|GSK3B|PRKCD|PTK2|GRK6|CCR9|CX3CR1|SRC|CXCR3|PIK3CD|PRKCZ|JAK2|BAD|PTK2B|ROCK1|RELA|ITK|RAF1|BRAF|PIK3CG|PIK3R1|JAK3|CCR3|AKT1|VAV1|PRKCB|PIK3CB	8731	9478|9612|9344|9802|8818|9220|9392|9390|9992|8986|9904|9350|9884|9372|9114|10086|9294|8820|9406|9098|9476|9484|9030|9898|10002|9260|9008|9148|9926|10056|9394|9436|9632|10000|9820|8870|9094|9466|9074|9590	1.85e-16		hsa04062	1.66676e+16	0
77	28	KEGG Pathways		EGFR tyrosine kinase inhibitor resistance	3.76e-15	MAPK1|RPS6KB1|PLCG1|MAPK3|PRKCG|KDR|PIK3CA|STAT3|ERBB2|EGFR|AXL|MAP2K1|MET|GSK3B|SRC|PIK3CD|JAK2|BAD|BCL2|RAF1|PRKCA|BRAF|PIK3R1|AKT1|PRKCB|IGF1R|JAK1|PIK3CB	8731	9478|9994|9612|9344|9026|9954|9802|8818|9542|9318|9828|9904|9694|9114|9476|9030|10002|9260|9528|9394|9804|9436|10000|9094|9074|9386|9326|9590	3.35e-16		hsa01521	1642481215507234	0
201	41	KEGG Pathways		Rap1 signaling pathway	3.86e-15	NGFR|MAPK13|MAPK12|MAPK1|MAPK14|PLCG1|MAPK3|PRKCG|KDR|PIK3CA|EGFR|FLT1|CSF1R|KIT|MAP2K1|INSR|ADORA2B|MET|F2R|DRD2|CNR1|LPAR3|SRC|LPAR1|PIK3CD|PRKCZ|RASGRP3|FGFR1|RAF1|PRKCA|BRAF|PIK3R1|LPAR2|AKT1|FPR1|VAV1|GRIN2B|ADORA2A|PRKCB|IGF1R|PIK3CB	8731	9108|10024|9932|9478|8850|9612|9344|9026|9954|9802|9318|8950|9068|9574|9904|9304|9082|9694|9160|9430|9332|9272|9476|10082|9030|9898|9644|9164|9394|9804|9436|10000|9370|9094|8814|9466|10070|9190|9074|9386|9590	3.57e-16		hsa04015	1.64134e+16	0
56	25	KEGG Pathways		VEGF signaling pathway	4.64e-15	MAPK13|MAPK12|MAPK1|MAPK14|PLCG1|MAPK3|PRKCG|KDR|PIK3CA|NOS3|MAP2K1|SPHK1|CASP9|PTK2|PTGS2|SRC|PIK3CD|BAD|RAF1|PRKCA|PIK3R1|AKT1|SPHK2|PRKCB|PIK3CB	8731	10024|9932|9478|8850|9612|9344|9026|9954|9802|9196|9904|8990|9680|9294|9276|9476|9030|9260|9394|9804|10000|9094|9334|9074|9590	4.42e-16		hsa04370	1.63335e+16	0
203	41	KEGG Pathways		Human immunodeficiency virus 1 infection	4.94e-15	MAPK13|MAPK12|MAPK1|RPS6KB1|MAPK14|PLCG1|MAPK3|PRKCG|PIK3CA|PAK1|CCR5|MAP2K1|CASP3|TBK1|CASP9|LIMK1|LIMK2|PTK2|ATR|CASP8|JUN|TLR4|PIK3CD|BAD|CDK1|MAPK8|PTK2B|MAP2K7|BCL2|RELA|CHEK1|MAPK9|TNF|RAF1|PRKCA|PIK3R1|AKT1|PAK4|IRAK4|PRKCB|PIK3CB	8731	10024|9932|9478|9994|8850|9612|9344|9026|9802|9220|9390|9904|8942|9906|9680|9336|8872|9294|9516|9660|9442|8866|9030|9260|8848|9844|9008|9498|9528|9926|9640|9692|9886|9394|9804|10000|9094|9614|9432|9074|9590	4.85e-16		hsa05170	1.63063e+16	0
126	33	KEGG Pathways		Relaxin signaling pathway	1.29e-14	MAPK13|MAPK12|MAPK1|MMP2|MAPK14|MMP13|MAPK3|PIK3CA|EGFR|NOS3|MAP2K1|PRKACA|MMP1|NOS2|TGFBR2|JUN|MMP9|SRC|EDNRB|PIK3CD|PRKCZ|MAPK8|MAP2K7|RELA|MAPK9|RAF1|PRKCA|MAP2K4|PIK3R1|TGFBR1|AKT1|NOS1|PIK3CB	8731	10024|9932|9478|9494|8850|9916|9344|9802|9318|9196|9904|9350|9290|9404|8816|9442|9110|9476|9790|9030|9898|9844|9498|9926|9692|9394|9804|9810|10000|8760|9094|9776|9590	1.31e-15		hsa04926	1588941028970075	0
120	32	KEGG Pathways		Thyroid hormone signaling pathway	2.52e-14	MAPK1|PLCG1|MDM2|ITGAV|CREBBP|MAPK3|EP300|PRKCG|PIK3CA|TP53|MAP2K1|HDAC3|PRKACA|GSK3B|CASP9|PDPK1|ATP2A1|RXRG|HDAC1|SRC|RXRB|PIK3CD|BAD|RAF1|ESR1|PRKCA|RXRA|PIK3R1|HIF1A|AKT1|PRKCB|PIK3CB	8731	9478|9612|9786|8808|8770|9344|9242|9026|9802|9412|9904|9252|9350|9114|9680|9284|9976|8954|9666|9476|9142|9030|9260|9394|8764|9804|9780|10000|9688|9094|9074|9590	2.63e-15		hsa04919	1.55986e+16	0
95	29	KEGG Pathways		Progesterone-mediated oocyte maturation	3.81e-14	MAPK13|MAPK12|MAPK1|AURKA|MAPK14|CDC25B|MAPK3|PIK3CA|CDK2|PDE3B|PLK1|MAP2K1|CDC25A|PRKACA|PGR|HSP90AA1|HSP90AB1|PIK3CD|RPS6KA3|CDK1|MAPK8|MAPK9|RAF1|BRAF|RPS6KA2|PIK3R1|AKT1|IGF1R|PIK3CB	8731	10024|9932|9478|9514|8850|9360|9344|9802|8782|8854|10038|9904|9292|9350|9900|9808|9342|9030|8956|8848|9844|9692|9394|9436|9456|10000|9094|9386|9590	4.08e-15		hsa04914	1541907502432438	0
87	28	KEGG Pathways		PD-L1 expression and PD-1 checkpoint pathway in cancer	4.17e-14	MAPK13|MAPK12|MAPK1|CSNK2A1|RPS6KB1|MAPK14|PLCG1|MAPK3|PRKCQ|PIK3CA|STAT3|ZAP70|EGFR|MAP2K1|TLR9|JUN|TLR4|PIK3CD|JAK2|ALK|RELA|RAF1|PIK3R1|HIF1A|AKT1|LCK|JAK1|PIK3CB	8731	10024|9932|9478|8780|9994|8850|9612|9344|9286|9802|8818|8998|9318|9904|9364|9442|8866|9030|10002|9234|9926|9394|10000|9688|9094|8952|9326|9590	4.59e-15		hsa05235	1.53799e+16	0
65	25	KEGG Pathways		Fc epsilon RI signaling pathway	6.55e-14	MAPK13|MAPK12|MAPK1|MAPK14|PLCG1|MAPK3|PIK3CA|MAP2K1|PDPK1|FYN|ALOX5|SYK|PIK3CD|MAPK8|MAP2K7|MAPK9|TNF|RAF1|PRKCA|MAP2K4|PIK3R1|AKT1|VAV1|ALOX5AP|PIK3CB	8731	10024|9932|9478|8850|9612|9344|9802|9904|9284|8776|9520|10028|9030|9844|9498|9692|9886|9394|9804|9810|10000|9094|9466|10074|9590	7.4e-16		hsa04664	1.51838e+16	0
147	34	KEGG Pathways		Phospholipase D signaling pathway	9.2e-15	MAPK1|PLCG1|MAPK3|PIK3CA|EGFR|KIT|CXCR1|AVPR1A|MAP2K1|INSR|GRM5|F2|SPHK1|CXCR2|F2R|FYN|LPAR3|DNM1|LPAR1|SYK|PIK3CD|DNM2|GRM2|PTK2B|AGTR1|RAF1|PRKCA|PIK3CG|PIK3R1|LPAR2|AKT1|SPHK2|AVPR2|PIK3CB	8731	9478|9612|9344|9802|9318|9574|9992|9410|9904|9304|9604|9742|8990|9372|9160|8776|9272|9944|10082|10028|9030|8766|9362|9008|9620|9394|9804|9632|10000|9370|9094|9334|9816|9590	1.07e-14		hsa04072	1.50362e+16	0
225	41	KEGG Pathways		Ras signaling pathway	9.76e-14	NGFR|MAPK1|FLT3|PLCG1|MAPK3|PRKCG|KDR|PIK3CA|ZAP70|EGFR|NTRK2|PAK1|FLT1|CSF1R|KIT|MAP2K1|INSR|PRKACA|PLA2G1B|MET|TBK1|HTR7|ABL1|PIK3CD|BAD|MAPK8|PLA2G2A|RELA|RASGRP3|FGFR1|MAPK9|RAF1|PRKCA|PIK3R1|NTRK1|AKT1|PAK4|GRIN2B|PRKCB|IGF1R|PIK3CB	8731	9108|9478|8804|9612|9344|9026|9954|9802|8998|9318|9200|9220|8950|9068|9574|9904|9304|9350|9766|9694|9906|9358|9702|9030|9260|9844|9534|9926|9644|9164|9692|9394|9804|10000|9840|9094|9614|10070|9074|9386|9590	1.16e-14		hsa04014	1.50106e+16	0
195	38	KEGG Pathways		Focal adhesion	1.88e-13	MAPK1|ITGAV|MAPK3|PRKCG|KDR|PIK3CA|ERBB2|EGFR|PAK1|FLT1|CAPN2|MAP2K1|MET|ROCK2|GSK3B|PTK2|PDPK1|FYN|MYLK|JUN|SRC|PIK3CD|BAD|MAPK8|ITGA4|BCL2|ROCK1|MAPK9|RAF1|PRKCA|BRAF|PIK3R1|AKT1|PAK4|VAV1|PRKCB|IGF1R|PIK3CB	8731	9478|8808|9344|9026|9954|9802|9542|9318|9220|8950|8830|9904|9694|9884|9114|9294|9284|8776|9662|9442|9476|9030|9260|9844|9258|9528|9148|9692|9394|9804|9436|10000|9094|9614|9466|9074|9386|9590	2.3e-15		hsa04510	1472584215073632	0
132	32	KEGG Pathways		Insulin signaling pathway	2.18e-13	PYGM|MAPK1|PYGL|GCK|RPS6KB1|LIPE|MKNK2|MAPK3|PIK3CA|PDE3B|MAP2K1|INSR|FASN|PRKACA|GYS1|GSK3B|ACACB|PDPK1|PTPN1|PIK3CD|PRKCZ|BAD|MAPK8|MAPK9|RAF1|FBP1|BRAF|PIK3R1|AKT1|ACACA|MKNK1|PIK3CB	8731	9652|9478|8792|9402|9994|9414|9834|9344|9802|8854|9904|9304|9948|9350|8878|9114|9166|9284|9750|9030|9898|9260|9844|9692|9394|9676|9436|10000|9094|9270|9566|9590	2.72e-14		hsa04910	1.46615e+16	0
71	25	KEGG Pathways		Pancreatic cancer	3.11e-13	MAPK1|RPS6KB1|CDK4|MAPK3|PIK3CA|STAT3|CDK6|TP53|ERBB2|EGFR|MAP2K1|CASP9|TGFBR2|PIK3CD|BAD|MAPK8|RELA|MAPK9|RAF1|BRAF|PIK3R1|TGFBR1|AKT1|JAK1|PIK3CB	8731	9478|9994|8938|9344|9802|8818|9032|9412|9542|9318|9904|9680|8816|9030|9260|9844|9926|9692|9394|9436|10000|8760|9094|9326|9590	3.98e-14		hsa05212	1.45072e+16	0
137	32	KEGG Pathways		Measles	5.16e-13	EIF2AK1|CSNK2A1|IL2|CDK4|PIK3CA|STAT3|CDK6|CDK2|TP53|CASP3|GSK3B|TBK1|CASP9|CASP8|TLR9|JUN|TLR4|PIK3CD|TLR7|BAD|MAPK8|BCL2|RELA|MAPK9|PIK3R1|TYK2|JAK3|AKT1|IKBKE|IRAK4|JAK1|PIK3CB	8731	9866|8780|9490|8938|9802|8818|9032|8782|9412|8942|9114|9906|9680|9660|9364|9442|8866|9030|9552|9260|9844|9528|9926|9692|10000|9890|9820|9094|10004|9432|9326|9590	6.76e-14		hsa05162	1.42874e+16	0
183	36	KEGG Pathways		Viral carcinogenesis	8.27e-13	MAPK1|HDAC10|CDK4|MDM2|CREBBP|MAPK3|EP300|PIK3CA|STAT3|POLB|CDK6|CDK2|TP53|CCR5|HDAC11|HDAC3|PRKACA|CASP3|CASP8|JUN|HDAC1|HDAC8|SRC|SYK|HDAC6|PIK3CD|IL6ST|BAD|CDK1|RELA|CHEK1|PIK3R1|JAK3|CCR3|JAK1|PIK3CB	8731	9478|8790|8938|9786|8770|9344|9242|9802|8818|9280|9032|8782|9412|9390|9868|9252|9350|8942|9660|9442|9666|9482|9476|10028|9602|9030|9168|9260|8848|9926|9640|10000|9820|8870|9326|9590	1.11e-13		hsa05203	1.40825e+16	0
97	27	KEGG Pathways		Chagas disease	2.48e-12	MAPK13|MAPK12|MAPK1|SERPINE1|IL2|MAPK14|MAPK3|PIK3CA|ACE|NOS2|CASP8|TGFBR2|TLR9|JUN|TLR4|PIK3CD|MAPK8|RELA|MAPK9|TNF|MAP2K4|PIK3R1|TGFBR1|AKT1|IRAK4|KNG1|PIK3CB	8731	10024|9932|9478|9086|9490|8850|9344|9802|9288|9404|9660|8816|9364|9442|8866|9030|9844|9926|9692|9886|9810|10000|8760|9094|9432|9582|9590	3.4e-14		hsa05142	1.36055e+16	0
108	28	KEGG Pathways		Serotonergic synapse	3.43e-12	MAPK1|ALOX12|HTR2B|CYP2C9|SLC6A4|MAPK3|PRKCG|HTR2C|APP|HTR6|ALOX15|MAP2K1|PRKACA|CASP3|HTR7|MAOA|PTGS1|PTGS2|CYP2C19|ALOX5|HTR1D|MAOB|RAF1|PRKCA|BRAF|HTR2A|PRKCB|CYP2D6	8731	9478|9862|9734|10016|9460|9344|9026|9732|9964|9282|9758|9904|9350|8942|9358|9380|9416|9276|9480|9520|9608|8970|9394|9804|9436|9572|9074|9822	4.79e-13		hsa04726	1.34647e+16	0
100	27	KEGG Pathways		Toll-like receptor signaling pathway	4.47e-12	MAPK13|MAPK12|MAPK1|MAPK14|MAPK3|PIK3CA|CTSK|MAP2K1|TLR8|TBK1|CASP8|TLR9|JUN|TLR4|PIK3CD|TLR7|MAPK8|MAP2K7|RELA|MAPK9|TNF|MAP2K4|PIK3R1|AKT1|IKBKE|IRAK4|PIK3CB	8731	10024|9932|9478|8850|9344|9802|9530|9904|9934|9906|9660|9364|9442|8866|9030|9552|9844|9498|9926|9692|9886|9810|10000|9094|10004|9432|9590	6.38e-13		hsa04620	1.33497e+16	0
101	27	KEGG Pathways		C-type lectin receptor signaling pathway	5.38e-12	MAPK13|MAPK12|MAPK1|IL2|MAPK14|MDM2|MAPK3|PIK3CA|PAK1|PRKCD|CASP8|PTGS2|JUN|SRC|SYK|PIK3CD|MAPK8|RELA|MAPK9|TNF|RAF1|PIK3R1|CASP1|AKT1|IKBKE|MAP3K14|PIK3CB	8731	10024|9932|9478|9490|8850|9786|9344|9802|9220|10086|9660|9276|9442|9476|10028|9030|9844|9926|9692|9886|9394|10000|9576|9094|10004|9120|9590	7.84e-13		hsa04625	1326921772433361	0
111	28	KEGG Pathways		TNF signaling pathway	5.8e-13	MAPK13|MAPK12|MAPK1|MAPK14|MAPK3|PIK3CA|CASP10|MMP3|MAP2K1|MMP14|CASP3|CASP8|MAP3K5|PTGS2|CASP7|JUN|MMP9|PIK3CD|MAPK8|MAP2K7|RELA|MAPK9|TNF|MAP2K4|PIK3R1|AKT1|MAP3K14|PIK3CB	8731	10024|9932|9478|8850|9344|9802|9176|8786|9904|9648|8942|9660|8822|9276|8944|9442|9110|9030|9844|9498|9926|9692|9886|9810|10000|9094|9120|9590	8.63e-13		hsa04668	1.32366e+16	0
67	23	KEGG Pathways		Acute myeloid leukemia	6.25e-12	MAPK1|MPO|RPS6KB1|FLT3|RARA|PER2|MAPK3|PIK3CA|STAT3|CSF1R|KIT|MAP2K1|PPARD|PIM1|PIM2|PIK3CD|BAD|RELA|RAF1|BRAF|PIK3R1|AKT1|PIK3CB	8731	9478|9088|9994|8804|9424|9296|9344|9802|8818|9068|9574|9904|9440|9144|9778|9030|9260|9926|9394|9436|10000|9094|9590	9.48e-13		hsa05221	1.32041e+16	0
68	23	KEGG Pathways		Prolactin signaling pathway	7.95e-12	MAPK13|MAPK12|MAPK1|GCK|MAPK14|MAPK3|PIK3CA|STAT3|MAP2K1|GSK3B|ESR2|CYP17A1|SRC|PIK3CD|JAK2|MAPK8|RELA|MAPK9|RAF1|ESR1|PIK3R1|AKT1|PIK3CB	8731	10024|9932|9478|9402|8850|9344|9802|8818|9904|9114|9990|9678|9476|9030|10002|9844|9926|9692|9394|8764|10000|9094|9590	1.23e-12		hsa04917	1309963287134353	0
157	32	KEGG Pathways		Hepatitis C	1.18e-11	EIF2AK1|MAPK1|CDK4|SCARB1|MAPK3|PIK3CA|STAT3|CDK6|CDK2|TP53|EGFR|MAP2K1|CASP3|GSK3B|TBK1|CASP9|CASP8|PIK3CD|BAD|RELA|PPARA|TNF|RAF1|BRAF|RXRA|PIK3R1|TYK2|AKT1|IKBKE|NR1H3|JAK1|PIK3CB	8731	9866|9478|8938|9852|9344|9802|8818|9032|8782|9412|9318|9904|8942|9114|9906|9680|9660|9030|9260|9926|9642|9886|9394|9436|9780|10000|9890|9094|10004|8992|9326|9590	1.86e-12		hsa05160	1.29281e+16	0
126	29	KEGG Pathways		FoxO signaling pathway	1.36e-11	MAPK13|SIRT1|MAPK12|MAPK1|MAPK14|MDM2|CREBBP|MAPK3|EP300|PIK3CA|STAT3|CDK2|EGFR|PLK1|MAP2K1|INSR|S1PR1|PDPK1|TGFBR2|PIK3CD|MAPK8|MAPK9|RAF1|BRAF|PIK3R1|TGFBR1|AKT1|IGF1R|PIK3CB	8731	10024|9968|9932|9478|8850|9786|8770|9344|9242|9802|8818|8782|9318|10038|9904|9304|10012|9284|8816|9030|9844|9692|9394|9436|10000|8760|9094|9386|9590	2.18e-12		hsa04068	1.28665e+16	0
117	28	KEGG Pathways		Growth hormone synthesis, secretion and action	1.63e-11	MAPK13|MAPK12|MAPK1|MAPK14|GHSR|PLCG1|CREBBP|MAPK3|EP300|PRKCG|PIK3CA|STAT3|MAP2K1|PRKACA|GSK3B|PTK2|PIK3CD|JAK2|MAPK8|MAPK9|RAF1|PRKCA|MAP2K4|PIK3R1|AKT1|SSTR3|PRKCB|PIK3CB	8731	10024|9932|9478|8850|9278|9612|8770|9344|9242|9026|9802|8818|9904|9350|9114|9294|9030|10002|9844|9692|9394|9804|9810|10000|9094|10048|9074|9590	2.67e-12		hsa04935	1278781239559604	0
163	32	KEGG Pathways		cGMP-PKG signaling pathway	2.75e-11	MAPK1|OPRD1|ADORA3|MAPK3|ADRA2A|PDE3B|NOS3|MAP2K1|INSR|PRKCE|EDNRA|ROCK2|PDE2A|PDE5A|ATP2A1|PDE3A|MYLK|ADORA1|ADRB1|EDNRB|ADRA1D|ADRA1A|BAD|ROCK1|SLC8A1|ADRA2C|AGTR1|RAF1|PIK3CG|AKT1|ADRA2B|KNG1	8731	9478|9298|9338|9344|10014|8854|9196|9904|9304|9762|9998|9884|9540|9942|9976|9024|9662|9314|8838|9790|8916|9000|9260|9148|9704|8868|9620|9394|9632|9094|9720|9582	4.61e-12		hsa04022	1.25607e+16	0
120	28	KEGG Pathways		Osteoclast differentiation	2.75e-11	MAPK13|MAPK12|MAPK1|MAPK14|MAPK3|PIK3CA|CTSK|CSF1R|PPARG|MAP2K1|FYN|TGFBR2|JUN|SYK|PIK3CD|MAPK8|MAP2K7|RELA|MAPK9|TNF|PIK3R1|TYK2|TGFBR1|AKT1|LCK|MAP3K14|JAK1|PIK3CB	8731	10024|9932|9478|8850|9344|9802|9530|9068|9860|9904|8776|8816|9442|10028|9030|9844|9498|9926|9692|9886|10000|9890|8760|9094|8952|9120|9326|9590	4.58e-12		hsa04380	1.25607e+16	0
165	32	KEGG Pathways		Tuberculosis	3.59e-11	MAPK13|MAPK12|MAPK1|MAPK14|CTSD|CREBBP|MAPK3|EP300|CASP10|CASP3|SPHK1|NOS2|CASP9|CASP8|TLR9|CTSS|SRC|TLR4|SYK|JAK2|BAD|MAPK8|CAMK2B|BCL2|RELA|MAPK9|TNF|RAF1|AKT1|SPHK2|IRAK4|JAK1	8731	10024|9932|9478|8850|9420|8770|9344|9242|9176|8942|8990|9404|9680|9660|9364|9182|9476|8866|10028|10002|9260|9844|9600|9528|9926|9692|9886|9394|9094|9334|9432|9326	6.19e-12		hsa05152	1244490555142168	0
103	26	KEGG Pathways		Toxoplasmosis	4.43e-11	MAPK13|MAPK12|MAPK1|MAPK14|MAPK3|STAT3|CCR5|CASP3|NOS2|CASP9|PDPK1|CASP8|TLR4|ALOX5|JAK2|BAD|MAPK8|BCL2|RELA|MAPK9|TNF|PIK3CG|TYK2|AKT1|IRAK4|JAK1	8731	10024|9932|9478|8850|9344|8818|9390|8942|9404|9680|9284|9660|8866|9520|10002|9260|9844|9528|9926|9692|9886|9632|9890|9094|9432|9326	7.77e-12		hsa05145	1235359627377693	0
192	34	KEGG Pathways		Epstein-Barr virus infection	5.71e-11	MAPK13|MAPK12|MAPK14|CDK4|MDM2|PIK3CA|STAT3|CDK6|CDK2|TP53|CASP3|TBK1|CASP9|CASP8|JUN|HDAC1|SYK|PIK3CD|MAPK8|MAP2K7|BCL2|RELA|MAPK9|TNF|MAP2K4|PIK3R1|TYK2|JAK3|AKT1|IKBKE|IRAK4|MAP3K14|JAK1|PIK3CB	8731	10024|9932|8850|8938|9786|9802|8818|9032|8782|9412|8942|9906|9680|9660|9442|9666|10028|9030|9844|9498|9528|9926|9692|9886|9810|10000|9890|9820|9094|10004|9432|9120|9326|9590	1.02e-11		hsa05169	1224336389175415	0
161	31	KEGG Pathways		Hepatocellular carcinoma	1e-11	MAPK1|HMOX1|RPS6KB1|PLCG1|CDK4|MAPK3|PRKCG|PIK3CA|CDK6|TP53|EGFR|MAP2K1|TERT|GSTM1|MET|GSK3B|TGFBR2|PIK3CD|KEAP1|BAD|NFE2L2|RAF1|PRKCA|BRAF|PIK3R1|TXNRD1|TGFBR1|AKT1|PRKCB|IGF1R|PIK3CB	8731	9478|8964|9994|9612|8938|9344|9026|9802|9032|9412|9318|9904|9140|8784|9694|9114|8816|9030|8928|9260|9222|9394|9804|9436|10000|9510|8760|9094|9074|9386|9590	1.81e-11		hsa05225	12	0
209	35	KEGG Pathways		Salmonella infection	1.02e-10	MAPK13|MAPK12|MAPK1|MAPK14|MAPK3|PIK3CA|PAK1|MAP2K1|CASP3|ROCK2|HSP90AA1|PKN1|CASP8|TLR9|CASP7|JUN|HSP90AB1|TLR4|PIK3CD|DNM2|MAPK8|GAPDH|MAP2K7|BCL2|RELA|CASP4|MAPK9|TNF|RAF1|MAP2K4|PIK3CG|CASP1|AKT1|IRAK4|PIK3CB	8731	10024|9932|9478|8850|9344|9802|9220|9904|8942|9884|9808|9136|9660|9364|8944|9442|9342|8866|9030|8766|9844|9564|9498|9528|9926|9054|9692|9886|9394|9810|9632|9576|9094|9432|9590	1.87e-11		hsa05132	1.19914e+16	0
90	24	KEGG Pathways		Fc gamma R-mediated phagocytosis	1.38e-10	MAPK1|RPS6KB1|PLCG1|MAPK3|PRKCG|PIK3CA|PAK1|MAP2K1|PRKCE|SPHK1|PRKCD|LIMK1|LIMK2|SYK|PIK3CD|DNM2|RAF1|PRKCA|PIK3R1|AKT1|SPHK2|VAV1|PRKCB|PIK3CB	8731	9478|9994|9612|9344|9026|9802|9220|9904|9762|8990|10086|9336|8872|10028|9030|8766|9394|9804|10000|9094|9334|9466|9074|9590	2.59e-11		hsa04666	1.18601e+16	0
82	23	KEGG Pathways		Colorectal cancer	1.75e-10	MAPK1|RPS6KB1|MAPK3|PIK3CA|TP53|EGFR|MAP2K1|CASP3|GSK3B|CASP9|TGFBR2|JUN|PIK3CD|BAD|MAPK8|BCL2|MAPK9|RAF1|BRAF|PIK3R1|TGFBR1|AKT1|PIK3CB	8731	9478|9994|9344|9802|9412|9318|9904|8942|9114|9680|8816|9442|9030|9260|9844|9528|9692|9394|9436|10000|8760|9094|9590	3.34e-11		hsa05210	1.1757e+16	0
133	28	KEGG Pathways		Estrogen signaling pathway	2.12e-10	MAPK1|MMP2|CTSD|RARA|MAPK3|PIK3CA|EGFR|NOS3|MAP2K1|PRKACA|PGR|PRKCD|HSP90AA1|ESR2|JUN|HSP90AB1|MMP9|SRC|GABBR1|PIK3CD|BCL2|OPRM1|RAF1|ESR1|PIK3R1|FKBP5|AKT1|PIK3CB	8731	9478|9494|9420|9424|9344|9802|9318|9196|9904|9350|9900|10086|9808|9990|9442|9342|9110|9476|8906|9030|9528|9232|9394|8764|10000|8978|9094|9590	4.1e-12		hsa04915	1167366413907125	0
218	35	KEGG Pathways		Shigellosis	2.83e-10	MAPK13|MAPK12|MAPK1|RPS6KB1|MAPK14|PLCG1|MDM2|MAPK3|PRKCQ|PIK3CA|TP53|EGFR|CAPN2|PRKCE|ROCK2|GSK3B|TBK1|PRKCD|PTK2|JUN|SRC|TLR4|PIK3CD|MAPK8|BCL2|ROCK1|RELA|CASP4|MAPK9|TNF|PIK3R1|CAPN1|CASP1|AKT1|PIK3CB	8731	10024|9932|9478|9994|8850|9612|9786|9344|9286|9802|9412|9318|8830|9762|9884|9114|9906|10086|9294|9442|9476|8866|9030|9844|9528|9148|9926|9054|9692|9886|10000|8996|9576|9094|9590	5.56e-11		hsa05131	1154821356447571	0
68	21	KEGG Pathways		Central carbon metabolism in cancer	3.81e-10	MAPK1|GCK|FLT3|MAPK3|PIK3CA|TP53|ERBB2|EGFR|KIT|MAP2K1|MET|PIK3CD|IDH1|FGFR1|RAF1|PIK3R1|NTRK1|HIF1A|LDHA|AKT1|PIK3CB	8731	9478|9402|8804|9344|9802|9412|9542|9318|9574|9904|9694|9030|9250|9164|9394|10000|9840|9688|9312|9094|9590	7.59e-11		hsa05230	1141907502432438	0
209	34	KEGG Pathways		Regulation of actin cytoskeleton	4.26e-10	MAPK1|BDKRB1|CHRM3|ITGAV|MAPK3|PIK3CA|EGFR|PAK1|MAP2K1|CHRM1|F2|ROCK2|F2R|LIMK1|LIMK2|PTK2|MYLK|SRC|LPAR1|PIK3CD|CHRM5|ITGA4|ROCK1|FGFR1|CHRM2|RAF1|CHRM4|BRAF|PIK3R1|LPAR2|PAK4|VAV1|KNG1|PIK3CB	8731	9478|9930|9700|8808|9344|9802|9318|9220|9904|9592|9742|9884|9160|9336|8872|9294|9662|9476|10082|9030|9158|9258|9148|9164|10050|9394|9374|9436|10000|9370|9614|9466|9582|9590	8.62e-11		hsa04810	1.13706e+16	0
87	23	KEGG Pathways		GnRH signaling pathway	4.62e-10	MAPK13|MAPK12|MAPK1|MMP2|GNRHR|MAPK14|MAPK3|EGFR|MAP2K1|MMP14|PRKACA|PRKCD|JUN|SRC|MAPK8|CAMK2B|PTK2B|MAP2K7|MAPK9|RAF1|PRKCA|MAP2K4|PRKCB	8731	10024|9932|9478|9494|10042|8850|9344|9318|9904|9648|9350|10086|9442|9476|9844|9600|9008|9498|9692|9394|9804|9810|9074	9.48e-11		hsa04912	1.13354e+16	0
150	29	KEGG Pathways		Cellular senescence	4.83e-10	MAPK13|SIRT1|MAPK12|MAPK1|SERPINE1|MAPK14|CDK4|MDM2|MAPK3|PIK3CA|CDK6|CDK2|TP53|CAPN2|MAP2K1|CDC25A|ATR|TGFBR2|PIK3CD|CDK1|RELA|CHEK1|RAF1|TRPV4|PIK3R1|CAPN1|TGFBR1|AKT1|PIK3CB	8731	10024|9968|9932|9478|9086|8850|8938|9786|9344|9802|9032|8782|9412|8830|9904|9292|9516|8816|9030|8848|9926|9640|9394|9656|10000|8996|8760|9094|9590	1.01e-10		hsa04218	1.13161e+16	0
163	30	KEGG Pathways		Influenza A	5.84e-10	MAPK1|CDK4|CREBBP|MAPK3|EP300|PIK3CA|CDK6|MAP2K1|PLG|CASP3|TBK1|CASP9|CASP8|TLR4|PIK3CD|TLR7|JAK2|RELA|TNF|RAF1|PRKCA|PIK3R1|TYK2|CASP1|AKT1|IKBKE|IRAK4|PRKCB|JAK1|PIK3CB	8731	9478|8938|8770|9344|9242|9802|9032|9904|10052|8942|9906|9680|9660|8866|9030|9552|10002|9926|9886|9394|9804|10000|9890|9576|9094|10004|9432|9074|9326|9590	1.23e-10		hsa05164	112335871528876	0
71	21	KEGG Pathways		Glioma	7.1e-11	MAPK1|PLCG1|CDK4|MDM2|MAPK3|PRKCG|PIK3CA|CDK6|TP53|EGFR|MAP2K1|PIK3CD|CAMK2B|RAF1|PRKCA|BRAF|PIK3R1|AKT1|PRKCB|IGF1R|PIK3CB	8731	9478|9612|8938|9786|9344|9026|9802|9032|9412|9318|9904|9030|9600|9394|9804|9436|10000|9094|9074|9386|9590	1.52e-10		hsa05214	1.11487e+16	0
75	21	KEGG Pathways		Chronic myeloid leukemia	1.69e-09	MAPK1|CDK4|MDM2|MAPK3|PIK3CA|CDK6|TP53|MAP2K1|CTBP2|TGFBR2|ABL1|HDAC1|PIK3CD|BAD|RELA|RAF1|BRAF|PIK3R1|TGFBR1|AKT1|PIK3CB	8731	9478|8938|9786|9344|9802|9032|9412|9904|9606|8816|9702|9666|9030|9260|9926|9394|9436|10000|8760|9094|9590	3.68e-10		hsa05220	1.07721e+16	0
210	33	KEGG Pathways		Human T-cell leukemia virus 1 infection	1.97e-09	MAPK1|IL2|CDK4|MMP7|CREBBP|MAPK3|EP300|PIK3CA|POLB|CDK2|TP53|MAP2K1|TERT|PRKACA|ATR|TGFBR2|JUN|PIK3CD|MAPK8|TSPO|RELA|CHEK1|MAPK9|TNF|MAP2K4|PIK3R1|JAK3|TGFBR1|AKT1|LCK|MAP3K14|JAK1|PIK3CB	8731	9478|9490|8938|9764|8770|9344|9242|9802|9280|8782|9412|9904|9140|9350|9516|8816|9442|9030|9844|8844|9926|9640|9692|9886|9810|10000|9820|8760|9094|8952|9120|9326|9590	4.33e-10		hsa05166	1.07055e+16	0
60	19	KEGG Pathways		Steroid hormone biosynthesis	2.93e-09	HSD17B2|HSD17B1|CYP11B1|UGT2B7|HSD11B2|CYP11B2|CYP1A2|HSD11B1|CYP17A1|HSD17B3|AKR1C4|AKR1C3|AKR1C2|AKR1C1|CYP1A1|CYP19A1|HSD3B2|CYP1B1|CYP3A4	8731	9224|9122|9384|8894|9846|9246|9172|9668|9678|10036|9080|9788|9736|9672|8796|8826|9610|9450|9328	6.55e-10		hsa00140	1053313237964589	0
109	24	KEGG Pathways		Cholinergic synapse	3.83e-09	MAPK1|CHRM3|MAPK3|PRKCG|PIK3CA|MAP2K1|ACHE|CHRM1|PRKACA|FYN|SLC18A3|PIK3CD|JAK2|CHRM5|CAMK2B|BCL2|CHRM2|PRKCA|CHRM4|PIK3CG|PIK3R1|AKT1|PRKCB|PIK3CB	8731	9478|9700|9344|9026|9802|9904|9896|9592|9350|8776|9946|9030|10002|9158|9600|9528|10050|9804|9374|9632|10000|9094|9074|9590	8.67e-10		hsa04725	1.04168e+16	0
131	26	KEGG Pathways		Autophagy - animal	3.95e-09	MAPK1|RPS6KB1|CTSD|MAPK3|PRKCQ|PIK3CA|MAP2K1|PRKACA|TBK1|PRKCD|PDPK1|CTSL|CTSB|PIK3CD|BAD|MAPK8|BCL2|DAPK1|MAPK9|ERN1|RAF1|PIK3R1|HIF1A|AKT1|IGF1R|PIK3CB	8731	9478|9994|9420|9344|9286|9802|9904|9350|9906|10086|9284|8774|9302|9030|9260|9844|9528|9826|9692|9504|9394|10000|9688|9094|9386|9590	9.05e-10		hsa04140	1040340290437354	0
132	26	KEGG Pathways		Vascular smooth muscle contraction	4.53e-09	MAPK1|MAPK3|PRKCQ|PRKCG|AVPR1A|MAP2K1|ADORA2B|PRKCE|PRKACA|PLA2G1B|EDNRA|ROCK2|PRKCH|PRKCD|MYLK|ADRA1D|ADRA1A|CALCRL|ROCK1|PLA2G2A|AGTR1|RAF1|PRKCA|BRAF|ADORA2A|PRKCB	8731	9478|9344|9286|9026|9410|9904|9082|9762|9350|9766|9998|9884|9746|10086|9662|8916|9000|8834|9148|9534|9620|9394|9804|9436|9190|9074	1.05e-09		hsa04270	1034390179798717	0
122	25	KEGG Pathways		Platelet activation	5.3e-10	MAPK13|MAPK12|MAPK1|MAPK14|MAPK3|PIK3CA|NOS3|P2RY12|F2|PRKACA|ROCK2|F2R|FYN|MYLK|PTGS1|SRC|SYK|PIK3CD|PRKCZ|ROCK1|TBXA2R|PIK3CG|PIK3R1|AKT1|PIK3CB	8731	10024|9932|9478|8850|9344|9802|9196|9226|9742|9350|9884|9160|8776|9662|9416|9476|10028|9030|9898|9148|9102|9632|10000|9094|9590	1.25e-09		hsa04611	1027572413039921	0
91	22	KEGG Pathways		IL-17 signaling pathway	5.62e-09	MAPK13|MAPK12|MAPK1|MAPK14|MMP13|MAPK3|MMP3|CASP3|MMP1|GSK3B|TBK1|HSP90AA1|CASP8|PTGS2|JUN|HSP90AB1|MMP9|MAPK8|RELA|MAPK9|TNF|IKBKE	8731	10024|9932|9478|8850|9916|9344|8786|8942|9290|9114|9906|9808|9660|9276|9442|9342|9110|9844|9926|9692|9886|10004	1.34e-09		hsa04657	1.02503e+16	0
146	27	KEGG Pathways		Gastric cancer	6.26e-09	MAPK1|RPS6KB1|MAPK3|PIK3CA|CDK2|TP53|ERBB2|EGFR|SHH|MAP2K1|TERT|MET|GSK3B|RARB|TGFBR2|RXRG|RXRB|PIK3CD|BCL2|RAF1|BRAF|RXRA|PIK3R1|TGFBR1|AKT1|ABCB1|PIK3CB	8731	9478|9994|9344|9802|8782|9412|9542|9318|9150|9904|9140|9694|9114|8846|8816|8954|9142|9030|9528|9394|9436|9780|10000|8760|9094|9584|9590	1.51e-09		hsa05226	1020342566678957	0
65	19	KEGG Pathways		Epithelial cell signaling in Helicobacter pylori infection	8.61e-09	MAPK13|MAPK12|MAPK14|PLCG1|ADAM10|EGFR|PAK1|CXCR1|ADAM17|CASP3|MET|CXCR2|JUN|SRC|MAPK8|RELA|MAPK9|MAP2K4|MAP3K14	8731	10024|9932|8850|9612|9472|9318|9220|9992|9396|8942|9694|9372|9442|9476|9844|9926|9692|9810|9120	2.1e-10		hsa05120	1.0065e+16	0
65	19	KEGG Pathways		Renal cell carcinoma	8.61e-09	MAPK1|VHL|CREBBP|MAPK3|EP300|PIK3CA|PAK1|MAP2K1|MET|JUN|PIK3CD|BAD|RAF1|BRAF|PIK3R1|HIF1A|AKT1|PAK4|PIK3CB	8731	9478|9696|8770|9344|9242|9802|9220|9904|9694|9442|9030|9260|9394|9436|10000|9688|9094|9614|9590	2.1e-10		hsa05211	1.0065e+16	0
173	29	KEGG Pathways		NOD-like receptor signaling pathway	8.74e-09	MAPK13|MAPK12|MAPK1|NAMPT|MAPK14|MAPK3|TBK1|P2RX7|PRKCD|HSP90AA1|PKN1|CTSB|CASP8|PKN2|JUN|HSP90AB1|TLR4|MAPK8|BCL2|RELA|CASP4|MAPK9|TNF|CASR|TYK2|CASP1|IKBKE|IRAK4|JAK1	8731	10024|9932|9478|9722|8850|9344|9906|9550|10086|9808|9136|9302|9660|9156|9442|9342|8866|9844|9528|9926|9054|9692|9886|9546|9890|9576|10004|9432|9326	2.2e-10		hsa04621	1.00585e+16	0
104	23	KEGG Pathways		Parathyroid hormone synthesis, secretion and action	8.74e-09	MAPK1|CYP24A1|MMP13|MAPK3|PRKCG|EGFR|MAP2K1|MMP14|PRKACA|PDE4B|PDE4D|PDE4C-2|RXRG|RXRB|PDE4A|BCL2|FGFR1|RAF1|PRKCA|BRAF|RXRA|CASR|PRKCB	8731	9478|9970|9916|9344|9026|9318|9904|9648|9350|9458|9128|9002|8954|9142|9368|9528|9164|9394|9804|9436|9780|9546|9074	2.18e-09		hsa04928	1.00585e+16	0
187	30	KEGG Pathways		Pathogenic Escherichia coli infection	1.02e-08	MAPK13|MAPK12|MAPK1|TUBB1|MAPK14|MAPK3|PAK1|F2|CASP3|ROCK2|F2R|CASP9|FYN|CASP8|CASP7|JUN|ABL1|SRC|TLR4|LPAR1|MAPK8|GAPDH|ROCK1|RELA|CASP4|MAPK9|TNF|CASP1|LPAR2|IRAK4	8731	10024|9932|9478|9352|8850|9344|9220|9742|8942|9884|9160|9680|8776|9660|8944|9442|9702|9476|8866|10082|9844|9564|9148|9926|9054|9692|9886|9576|9370|9432	2.62e-09		hsa05130	9991399828238082	0
17	12	KEGG Pathways		Nitrogen metabolism	1.63e-08	CA12|CA2|CA3|CA4|CA5B|CA13|CA7|CA14|CA6|CA9|CA1|CA5A	8731	9730|8902|8910|9378|9616|9066|9244|9022|9782|9878|9004|9474	4.23e-09		hsa00910	9787812395596042	0
88	21	KEGG Pathways		Morphine addiction	1.84e-08	PRKCG|PDE3B|PDE11A|PRKACA|PDE2A|PDE4B|PDE4D|GRK6|PDE4C-2|PDE3A|PDE10A|ADORA1|GABBR1|PDE4A|DRD1|GABRA5|PDE7A|GABRA1|OPRM1|PRKCA|PRKCB	8731	9026|8854|9178|9350|9540|9458|9128|8820|9002|9024|9500|9314|8906|9368|8980|8912|9586|9928|9232|9804|9074	4.81e-09		hsa05032	9735182176990464	0
70	19	KEGG Pathways		Platinum drug resistance	2.33e-08	MAPK1|MDM2|MAPK3|PIK3CA|TP53|ERBB2|CASP3|GSTM1|CASP9|PDPK1|CASP8|MAP3K5|PIK3CD|BAD|BCL2|TOP2A|PIK3R1|AKT1|PIK3CB	8731	9478|9786|9344|9802|9412|9542|8942|8784|9680|9284|9660|8822|9030|9260|9528|9598|10000|9094|9590	6.18e-09		hsa01524	963264407897398	0
45	16	KEGG Pathways		Type II diabetes mellitus	2.76e-08	MAPK1|GCK|MAPK3|PIK3CA|INSR|PRKCE|PRKCD|KCNJ11|CACNA1G|PIK3CD|PRKCZ|MAPK8|MAPK9|TNF|PIK3R1|PIK3CB	8731	9478|9402|9344|9802|9304|9762|10086|9622|9714|9030|9898|9844|9692|9886|10000|9590	7.39e-09		hsa04930	9559090917934782	0
324	39	KEGG Pathways		Human papillomavirus infection	2.83e-08	MAPK1|RPS6KB1|CDK4|MDM2|ITGAV|CREBBP|MAPK3|EP300|PIK3CA|CDK6|CDK2|TP53|EGFR|MAP2K1|PTGER4|TERT|PRKACA|CASP3|GSK3B|PSEN1|TBK1|PTK2|ATR|CASP8|PTGS2|HDAC1|PIK3CD|PRKCZ|BAD|ITGA4|RELA|TNF|RAF1|PIK3R1|TYK2|AKT1|IKBKE|JAK1|PIK3CB	8731	9478|9994|8938|9786|8808|8770|9344|9242|9802|9032|8782|9412|9318|9904|9254|9140|9350|8942|9114|9936|9906|9294|9516|9660|9276|9666|9030|9898|9260|9258|9926|9886|9394|10000|9890|9094|10004|9326|9590	7.67e-09		hsa05165	9548213564475708	0
72	19	KEGG Pathways		Melanoma	3.4e-09	MAPK1|CDK4|MDM2|MAPK3|PIK3CA|CDK6|TP53|EGFR|MAP2K1|MET|PIK3CD|BAD|FGFR1|RAF1|BRAF|PIK3R1|AKT1|IGF1R|PIK3CB	8731	9478|8938|9786|9344|9802|9032|9412|9318|9904|9694|9030|9260|9164|9394|9436|10000|9094|9386|9590	9.32e-09		hsa05218	9468521082957744	0
63	18	KEGG Pathways		GnRH secretion	3.51e-08	MAPK1|KISS1R|MAPK3|PRKCG|PIK3CA|MAP2K1|CACNA1H|ESR2|KCNJ11|CACNA1G|GABBR1|PIK3CD|RAF1|PRKCA|PIK3R1|AKT1|PRKCB|PIK3CB	8731	9478|9426|9344|9026|9802|9904|9848|9990|9622|9714|8906|9030|9394|9804|10000|9094|9074|9590	9.72e-09		hsa04929	9454692883534176	0
92	21	KEGG Pathways		Small cell lung cancer	3.51e-08	CDK4|ITGAV|PIK3CA|CDK6|CDK2|TP53|CASP3|NOS2|CASP9|RARB|PTK2|RXRG|PTGS2|RXRB|PIK3CD|BCL2|RELA|RXRA|PIK3R1|AKT1|PIK3CB	8731	8938|8808|9802|9032|8782|9412|8942|9404|9680|8846|9294|8954|9276|9142|9030|9528|9926|9780|10000|9094|9590	9.8e-10		hsa05222	9454692883534176	0
40	15	KEGG Pathways		Bladder cancer	5.6e-09	MAPK1|MMP2|CDK4|MDM2|MAPK3|TP53|ERBB2|EGFR|MAP2K1|MMP1|MMP9|SRC|DAPK1|RAF1|BRAF	8731	9478|9494|8938|9786|9344|9412|9542|9318|9904|9290|9110|9476|9826|9394|9436	1.58e-08		hsa05219	92518119729938	0
58	17	KEGG Pathways		Endometrial cancer	8.1e-09	MAPK1|MAPK3|PIK3CA|TP53|ERBB2|EGFR|MAP2K1|GSK3B|CASP9|PDPK1|PIK3CD|BAD|RAF1|BRAF|PIK3R1|AKT1|PIK3CB	8731	9478|9344|9802|9412|9542|9318|9904|9114|9680|9284|9030|9260|9394|9436|10000|9094|9590	2.32e-08		hsa05213	9091514981121348	0
87	20	KEGG Pathways		Gap junction	8.52e-08	MAPK1|TUBB1|HTR2B|MAPK3|PRKCG|EGFR|HTR2C|MAP2K1|GRM5|PRKACA|DRD2|ADRB1|SRC|LPAR1|DRD1|CDK1|RAF1|PRKCA|HTR2A|PRKCB	8731	9478|9352|9734|9344|9026|9318|9732|9904|9604|9350|9430|8838|9476|10082|8980|8848|9394|9804|9572|9074	2.46e-08		hsa04540	90695604052333	0
120	23	KEGG Pathways		AMPK signaling pathway	9.02e-08	SIRT1|RPS6KB1|LIPE|PIK3CA|CPT1A|PPARG|HMGCR|INSR|FASN|GYS1|ACACB|PDPK1|SCD|PIK3CD|ADRA1A|CPT1B|FBP1|PIK3R1|AKT1|ACACA|PFKFB3|IGF1R|PIK3CB	8731	9968|9994|9414|9802|8900|9860|9796|9304|9948|8878|9166|9284|9508|9030|9000|9262|9676|10000|9094|9270|9218|9386|9590	2.63e-08		hsa04152	9044793462458058	0
120	23	KEGG Pathways		Natural killer cell mediated cytotoxicity	9.02e-08	MAPK1|GZMB|PLCG1|MAPK3|PRKCG|PIK3CA|ZAP70|PAK1|MAP2K1|CASP3|FYN|SYK|PIK3CD|PTK2B|TNF|RAF1|PRKCA|BRAF|PIK3R1|VAV1|LCK|PRKCB|PIK3CB	8731	9478|9010|9612|9344|9026|9802|8998|9220|9904|8942|8776|10028|9030|9008|9886|9394|9804|9436|10000|9466|8952|9074|9590	2.63e-08		hsa04650	9044793462458058	0
176	27	KEGG Pathways		Axon guidance	2.11e-07	MAPK1|PLCG1|SMO|MAPK3|PIK3CA|PAK1|SHH|MET|ROCK2|GSK3B|LIMK1|LIMK2|PTK2|FYN|EPHB4|ABL1|SRC|PIK3CD|PRKCZ|CAMK2B|ROCK1|RAF1|PRKCA|CDK5|PIK3R1|PAK4|PIK3CB	8731	9478|9612|8968|9344|9802|9220|9150|9694|9884|9114|9336|8872|9294|8776|9812|9702|9476|9030|9898|9600|9148|9394|9804|9982|10000|9614|9590	6.27e-08		hsa04360	8675717544702307	0
63	17	KEGG Pathways		Long-term potentiation	2.26e-07	MAPK1|CREBBP|MAPK3|EP300|GRIN2D|PRKCG|MAP2K1|GRM5|PRKACA|RPS6KA3|CAMK2B|RAF1|PRKCA|BRAF|RPS6KA2|GRIN2B|PRKCB	8731	9478|8770|9344|9242|9346|9026|9904|9604|9350|8956|9600|9394|9804|9436|9456|10070|9074	6.8e-09		hsa04720	8645891560852599	0
54	16	KEGG Pathways		Regulation of lipolysis in adipocytes	2.26e-07	LIPE|FABP4|PIK3CA|MGLL|PDE3B|INSR|PRKACA|PTGER3|PTGS1|ADORA1|PTGS2|ADRB1|PIK3CD|PIK3R1|AKT1|PIK3CB	8731	9414|9708|9802|9748|8854|9304|9350|10034|9416|9314|9276|8838|9030|10000|9094|9590	6.87e-08		hsa04923	8645891560852599	0
95	20	KEGG Pathways		Choline metabolism in cancer	3.06e-07	MAPK1|RPS6KB1|PLCG1|MAPK3|PRKCG|PIK3CA|EGFR|MAP2K1|PDPK1|JUN|PIK3CD|MAPK8|MAPK9|RAF1|PRKCA|PIK3R1|HIF1A|AKT1|PRKCB|PIK3CB	8731	9478|9994|9612|9344|9026|9802|9318|9904|9284|9442|9030|9844|9692|9394|9804|10000|9688|9094|9074|9590	9.37e-08		hsa05231	8514278573518419	0
171	26	KEGG Pathways		Transcriptional misregulation in cancer	4.98e-07	NGFR|GZMB|PLAT|MPO|FLT3|RARA|PER2|MDM2|TP53|FLT1|CSF1R|PPARG|MMP3|MET|PTK2|TGFBR2|RXRG|MMP9|CDK9|HDAC1|RXRB|RELA|RXRA|NTRK1|ELANE|IGF1R	8731	9108|9010|9784|9088|8804|9424|9296|9786|9412|8950|9068|9860|8786|9694|9294|8816|8954|9110|10020|9666|9142|9926|9780|9840|9162|9386	1.54e-07		hsa05202	8302770657240283	0
146	24	KEGG Pathways		Breast cancer	5.34e-07	MAPK1|RPS6KB1|CDK4|MAPK3|PIK3CA|CDK6|TP53|ERBB2|EGFR|KIT|MAP2K1|GSK3B|PGR|ESR2|JUN|PIK3CD|FGFR1|RAF1|ESR1|BRAF|PIK3R1|AKT1|IGF1R|PIK3CB	8731	9478|9994|8938|9344|9802|9032|9412|9542|9318|9574|9904|9114|9900|9990|9442|9030|9164|9394|8764|9436|10000|9094|9386|9590	1.67e-07		hsa05224	8272458742971442	0
69	17	KEGG Pathways		Adherens junction	7.04e-07	MAPK1|CSNK2A1|CREBBP|MAPK3|EP300|ERBB2|EGFR|INSR|MET|FYN|TGFBR2|PTPN1|SRC|FGFR1|TGFBR1|YES1|IGF1R	8731	9478|8780|8770|9344|9242|9542|9318|9304|9694|8776|8816|9750|9476|9164|8760|9064|9386	2.22e-07		hsa04520	8152427340857887	0
60	16	KEGG Pathways		Arachidonic acid metabolism	7.85e-07	LTA4H|PTGIS|ALOX12|CYP2C9|CBR1|ALOX15|HPGDS|PLA2G1B|PTGES|PTGS1|PTGS2|CYP2C19|ALOX5|AKR1C3|PLA2G2A|EPHX2	8731	9850|9398|9862|10016|9636|9758|8794|9766|9208|9416|9276|9480|9520|9788|9534|9924	2.5e-08		hsa00590	8105130343254748	0
126	22	KEGG Pathways		Dopaminergic synapse	9.28e-07	DRD4|MAPK13|MAPK12|MAPK14|PRKCG|SLC6A3|GRIA4|DRD5|PRKACA|GSK3B|MAOA|DRD2|MAOB|DRD3|DRD1|MAPK8|CAMK2B|MAPK9|PRKCA|AKT1|GRIN2B|PRKCB	8731	10078|10024|9932|8850|9026|9966|9854|9756|9350|9114|9380|9430|8970|9838|8980|9844|9600|9692|9804|9094|10070|9074	2.98e-07		hsa04728	8032452023781138	0
85	18	KEGG Pathways		Th1 and Th2 cell differentiation	1.84e-06	MAPK13|MAPK12|MAPK1|IL2|MAPK14|PLCG1|MAPK3|PRKCQ|ZAP70|JUN|JAK2|MAPK8|RELA|MAPK9|TYK2|JAK3|LCK|JAK1	8731	10024|9932|9478|9490|8850|9612|9344|9286|8998|9442|10002|9844|9926|9692|9890|9820|8952|9326	5.97e-07		hsa04658	7735182176990463	0
23	11	KEGG Pathways		Renin-angiotensin system	1.86e-06	CTSG|CMA1|REN|ACE|AGTR2|CTSA|PRCP|ACE2|AGTR1|MME|PREP	8731	9042|8840|8886|9288|9322|9594|9330|9012|9620|8800|9738	6.08e-07		hsa04614	7730487055782084	0
75	17	KEGG Pathways		PPAR signaling pathway	1.98e-06	FABP4|CPT1A|PPARG|FABP1|FABP5|SLC27A4|PPARD|MMP1|PDPK1|RXRG|SCD|FABP3|RXRB|CPT1B|PPARA|RXRA|NR1H3	8731	9708|8900|9860|9706|9180|8904|9440|9290|9284|8954|9508|9264|9142|9262|9642|9780|8992	6.55e-07		hsa03320	7703334809738469	0
133	22	KEGG Pathways		Apelin signaling pathway	2.16e-06	MAPK1|PLAT|SERPINE1|RPS6KB1|LIPE|MAPK3|PDE3B|NOS3|MAP2K1|PRKCE|PRKACA|SPHK1|NOS2|MYLK|SLC8A1|AGTR1|RAF1|PIK3CG|TGFBR1|AKT1|SPHK2|NOS1	8731	9478|9784|9086|9994|9414|9344|8854|9196|9904|9762|9350|8990|9404|9662|9704|9620|9394|9632|8760|9094|9334|9776	7.19e-07		hsa04371	7665546248849069	0
146	23	KEGG Pathways		Alcoholism	2.22e-06	MAPK1|HDAC10|MAPK3|GRIN2D|SLC6A3|NTRK2|HDAC11|MAP2K1|HDAC3|ADORA2B|PRKACA|MAOA|DRD2|HDAC1|HDAC8|HDAC6|MAOB|DRD1|RAF1|BRAF|GRIN2B|ADORA2A|SLC29A1	8731	9478|8790|9344|9346|9966|9200|9868|9904|9252|9082|9350|9380|9430|9666|9482|9602|8970|8980|9394|9436|10070|9190|8860	7.47e-07		hsa05034	7653647025549362	0
111	20	KEGG Pathways		Leukocyte transendothelial migration	2.87e-06	MAPK13|MAPK12|MMP2|MAPK14|PLCG1|PRKCG|PIK3CA|ROCK2|PTK2|MMP9|PIK3CD|ITGA4|PTK2B|ROCK1|ITK|PRKCA|PIK3R1|VAV1|PRKCB|PIK3CB	8731	10024|9932|9494|8850|9612|9026|9802|9884|9294|9110|9030|9258|9008|9148|10056|9804|10000|9466|9074|9590	9.74e-07		hsa04670	7542118103266008	0
69	16	KEGG Pathways		Leishmaniasis	4.04e-06	MAPK13|MAPK12|MAPK1|MAPK14|MAPK3|NOS2|PTGS2|JUN|TLR4|JAK2|ITGA4|RELA|TNF|IRAK4|PRKCB|JAK1	8731	10024|9932|9478|8850|9344|9404|9276|9442|8866|10002|9258|9926|9886|9432|9074|9326	1.38e-06		hsa05140	7393618634889395	0
50	14	KEGG Pathways		Ovarian steroidogenesis	4.27e-06	HSD17B2|HSD17B1|SCARB1|INSR|PRKACA|PTGS2|CYP17A1|ALOX5|AKR1C3|CYP1A1|CYP19A1|HSD3B2|CYP1B1|IGF1R	8731	9224|9122|9852|9304|9350|9276|9678|9520|9788|8796|8826|9610|9450|9386	1.48e-06		hsa04913	7369572124974976	0
153	23	KEGG Pathways		Cushing syndrome	4.7e-07	MAPK1|AHR|CDK4|SCARB1|MAPK3|CDK6|CDK2|EGFR|PDE11A|CYP11B1|MAP2K1|KCNK3|PRKACA|GSK3B|CACNA1H|CACNA1G|CYP17A1|CAMK2B|CRHR1|AGTR1|BRAF|NR4A1|HSD3B2	8731	9478|9570|8938|9852|9344|9032|8782|9318|9178|9384|9904|9170|9350|9114|9848|9714|9678|9600|9188|9620|9436|9306|9610	1.64e-06		hsa04934	7327902142064283	0
73	16	KEGG Pathways		Pertussis	7.82e-06	MAPK13|MAPK12|MAPK1|MAPK14|MAPK3|CASP3|NOS2|CASP7|JUN|TLR4|MAPK8|RELA|MAPK9|TNF|CASP1|IRAK4	8731	10024|9932|9478|8850|9344|8942|9404|8944|9442|8866|9844|9926|9692|9886|9576|9432	2.75e-06		hsa05133	7106793246940152	0
120	20	KEGG Pathways		Cell cycle	8.75e-06	CDC25B|CDK7|CDK4|MDM2|CREBBP|EP300|CDK6|CDK2|TP53|PLK1|CDC25A|PRKDC|GSK3B|ATR|TTK|ABL1|HDAC1|CDK1|CHEK1|CDC7	8731	9360|9630|8938|9786|8770|9242|9032|8782|9412|10038|9292|8892|9114|9516|9112|9702|9666|8848|9640|9556	3.1e-07		hsa04110	7057991946977686	0
147	22	KEGG Pathways		Necroptosis	1.01e-05	PYGM|PYGL|STAT3|ALOX15|CAPN2|HSP90AA1|CASP8|PARP1|HSP90AB1|TLR4|JAK2|MAPK8|CAMK2B|BCL2|MAPK9|TNF|PPIA|TYK2|CAPN1|JAK3|CASP1|JAK1	8731	9652|8792|8818|9758|8830|9808|9660|9686|9342|8866|10002|9844|9600|9528|9692|9886|9986|9890|8996|9820|9576|9326	3.6e-07		hsa04217	6995678626217358	0
147	22	KEGG Pathways		Oxytocin signaling pathway	1.01e-05	MAPK1|CD38|MAPK3|PRKCG|EGFR|NOS3|MAP2K1|PRKACA|ROCK2|OXTR|CACNA2D1|MYLK|PTGS2|JUN|SRC|CAMK2B|ROCK1|RAF1|PRKCA|CACNA2D2|PIK3CG|PRKCB	8731	9478|8982|9344|9026|9318|9196|9904|9350|9884|9910|9872|9662|9276|9442|9476|9600|9148|9394|9804|9376|9632|9074	3.6e-07		hsa04921	6995678626217358	0
37	12	KEGG Pathways		Aldosterone-regulated sodium reabsorption	1.14e-05	MAPK1|MAPK3|PRKCG|PIK3CA|INSR|HSD11B2|PDPK1|PIK3CD|PRKCA|PIK3R1|PRKCB|PIK3CB	8731	9478|9344|9026|9802|9304|9846|9284|9030|9804|10000|9074|9590	4.13e-06		hsa04960	6943095148663527	0
65	15	KEGG Pathways		Amphetamine addiction	1.14e-05	SIRT1|GRIN2D|PRKCG|SLC6A3|GRIA4|PRKACA|MAOA|JUN|HDAC1|MAOB|DRD1|CAMK2B|PRKCA|GRIN2B|PRKCB	8731	9968|9346|9026|9966|9854|9350|9380|9442|9666|8970|8980|9600|9804|10070|9074	4.14e-06		hsa05031	6943095148663527	0
76	16	KEGG Pathways		Chemical carcinogenesis	1.21e-05	CYP2C9|CBR1|HPGDS|UGT2B7|GSTM1|CYP1A2|HSD11B1|PTGS2|CYP2C19|AKR1C2|CYP1A1|ALDH3A1|NAT1|CYP1B1|EPHX1|CYP3A4	8731	10016|9636|8794|8894|8784|9172|9668|9276|9480|9736|8796|10006|9152|9450|9092|9328	4.48e-06		hsa05204	691721462968355	0
100	18	KEGG Pathways		Glucagon signaling pathway	1.45e-05	PYGM|SIRT1|PYGL|GCK|CREBBP|EP300|CPT1A|PDE3B|PRKACA|GYS1|ACACB|CPT1B|CAMK2B|PPARA|FBP1|LDHA|AKT1|ACACA	8731	9652|9968|8792|9402|8770|9242|8900|8854|9350|8878|9166|9262|9600|9642|9676|9312|9094|9270	5.4e-07		hsa04922	6838631997765025	0
78	16	KEGG Pathways		B cell receptor signaling pathway	1.64e-05	MAPK1|MAPK3|PIK3CA|MAP2K1|GSK3B|JUN|SYK|PIK3CD|RELA|RASGRP3|RAF1|PIK3R1|AKT1|VAV1|PRKCB|PIK3CB	8731	9478|9344|9802|9904|9114|9442|10028|9030|9926|9644|9394|10000|9094|9466|9074|9590	6.13e-06		hsa04662	6785156151952302	0
68	15	KEGG Pathways		Adipocytokine signaling pathway	1.83e-05	PRKCQ|STAT3|CPT1A|ACACB|RXRG|RXRB|JAK2|MAPK8|CPT1B|RELA|PPARA|MAPK9|TNF|RXRA|AKT1	8731	9286|8818|8900|9166|8954|9142|10002|9844|9262|9926|9642|9692|9886|9780|9094	6.93e-06		hsa04920	6737548910269571	0
127	20	KEGG Pathways		Purine metabolism	1.87e-05	PDE3B|PDE11A|PDE6D|PDE9A|IMPDH2|PDE2A|PDE4B|IMPDH1|PDE4D|PDE5A|PDE4C-2|PDE3A|PDE10A|ADA|XDH|PDE4A|AMPD3|PDE7A|ADK|AMPD2	8731	8854|9178|8960|9210|9300|9540|9458|9908|9128|9942|9002|9024|9500|9266|9078|9368|9920|9586|8984|9962	7.13e-06		hsa00230	6728158393463501	0
142	21	KEGG Pathways		Retrograde endocannabinoid signaling	2.29e-05	MAPK13|MAPK12|MAPK1|MAPK14|FAAH|DAGLA|MAPK3|PRKCG|MGLL|GRIA4|ABHD6|GRM5|PRKACA|PTGS2|CNR1|MAPK8|GABRA5|GABRA1|MAPK9|PRKCA|PRKCB	8731	10024|9932|9478|8850|9470|9388|9344|9026|9748|9854|9646|9604|9350|9276|9332|9844|8912|9928|9692|9804|9074	8.79e-06		hsa04723	6640164517660112	0
94	17	KEGG Pathways		Aldosterone synthesis and secretion	3.07e-05	LIPE|DAGLA|SCARB1|PRKCG|PRKCE|KCNK3|PRKACA|CYP11B2|CACNA1H|PDE2A|CACNA1G|CAMK2B|AGTR1|PRKCA|NR4A1|HSD3B2|PRKCB	8731	9414|9388|9852|9026|9762|9170|9350|9246|9848|9540|9714|9600|9620|9804|9306|9610|9074	1.19e-05		hsa04925	6512861624522814	0
146	21	KEGG Pathways		Adrenergic signaling in cardiomyocytes	3.43e-05	MAPK13|MAPK12|MAPK1|MAPK14|MAPK3|PRKACA|SCN5A|CACNA2D1|ATP2A1|ADRB1|AGTR2|ADRA1D|ADRA1A|CAMK2B|BCL2|SLC8A1|AGTR1|PRKCA|CACNA2D2|PIK3CG|AKT1	8731	10024|9932|9478|8850|9344|9350|9818|9872|9976|8838|9322|8916|9000|9600|9528|9704|9620|9804|9376|9632|9094	1.34e-05		hsa04261	6464705879957229	0
150	21	KEGG Pathways		mTOR signaling pathway	5.12e-05	MAPK1|RPS6KB1|MAPK3|PRKCG|PIK3CA|MAP2K1|INSR|GSK3B|PDPK1|PIK3CD|RPS6KA3|TNF|RAF1|PRKCA|BRAF|RPS6KA2|PIK3R1|AKT1|PRKCB|IGF1R|PIK3CB	8731	9478|9994|9344|9026|9802|9904|9304|9114|9284|9030|8956|9886|9394|9804|9436|9456|10000|9094|9074|9386|9590	2.01e-05		hsa04150	6290730039024169	0
20	9	KEGG Pathways		Steroid biosynthesis	5.7e-06	CYP51A1|CYP24A1|SQLE|LIPA|DHCR7|SOAT1|LSS|EBP|FDFT1	8731	9400|9970|8852|9888|9240|8788|9814|9874|9462	2.26e-05		hsa00100	6244125144327508	0
141	20	KEGG Pathways		Signaling pathways regulating pluripotency of stem cells	8.13e-05	MAPK13|MAPK12|MAPK1|MAPK14|MAPK3|PIK3CA|STAT3|MAP2K1|GSK3B|PIK3CD|IL6ST|JAK2|FGFR1|RAF1|PIK3R1|JAK3|AKT1|IGF1R|JAK1|PIK3CB	8731	10024|9932|9478|8850|9344|9802|8818|9904|9114|9030|9168|10002|9164|9394|10000|9820|9094|9386|9326|9590	3.24e-05		hsa04550	6089909454405932	0
91	16	KEGG Pathways		Circadian entrainment	9.72e-05	MAPK1|PER2|MTNR1B|MAPK3|GRIN2D|PRKCG|GRIA4|MTNR1A|PRKACA|CACNA1H|CACNA1G|CAMK2B|PRKCA|GRIN2B|NOS1|PRKCB	8731	9478|9296|9774|9344|9346|9026|9854|9124|9350|9848|9714|9600|9804|10070|9776|9074	3.91e-05		hsa04713	6012333735073725	0
69	14	KEGG Pathways		Metabolism of xenobiotics by cytochrome P450	0.000114	CYP2C9|CBR1|HPGDS|UGT2B7|GSTM1|CYP1A2|HSD11B1|AKR1C1|CYP1A1|ALDH3A1|CYP1B1|EPHX1|CYP2D6|CYP3A4	8731	10016|9636|8794|8894|8784|9172|9668|9672|8796|10006|9450|9092|9822|9328	4.6e-06		hsa00980	5943095148663528	0
146	20	KEGG Pathways		Non-alcoholic fatty liver disease	0.000131	PIK3CA|INSR|CASP3|GSK3B|CASP8|MAP3K5|CASP7|JUN|PIK3CD|MAPK8|RELA|PPARA|MAPK9|TNF|ERN1|RXRA|PIK3R1|AKT1|NR1H3|PIK3CB	8731	9802|9304|8942|9114|9660|8822|8944|9442|9030|9844|9926|9642|9692|9886|9504|9780|10000|9094|8992|9590	5.33e-05		hsa04932	5882728704344236	0
49	12	KEGG Pathways		Cocaine addiction	0.000133	GRIN2D|SLC6A3|PRKACA|MAOA|DRD2|JUN|MAOB|DRD1|GRM2|RELA|CDK5|GRIN2B	8731	9346|9966|9350|9380|9430|9442|8970|8980|9362|9926|9982|10070	5.44e-05		hsa05030	5876148359032914	0
95	16	KEGG Pathways		Melanogenesis	0.000157	MAPK1|CREBBP|MAPK3|EP300|TYR|PRKCG|KIT|MAP2K1|PRKACA|GSK3B|EDNRB|CAMK2B|RAF1|PRKCA|MC1R|PRKCB	8731	9478|8770|9344|9242|8812|9026|9574|9904|9350|9114|9790|9600|9394|9804|9316|9074	6.51e-05		hsa04916	5804100347590766	0
135	19	KEGG Pathways		Spinocerebellar ataxia	1.7e-05	RORA|PSMB1|GRIN2D|PRKCG|PIK3CA|ATP2A1|MAP3K5|PSMB5|PSMB2|PIK3CD|MAPK8|MAPK9|ERN1|PRKCA|PIK3R1|AKT1|GRIN2B|PRKCB|PIK3CB	8731	10046|9324|9346|9026|9802|9976|8822|9194|9382|9030|9844|9692|9504|9804|10000|9094|10070|9074|9590	7.08e-05		hsa05017	5769551078621726	0
72	14	KEGG Pathways		p53 signaling pathway	0.000172	SERPINE1|CDK4|MDM2|CDK6|CDK2|TP53|CASP3|CASP9|ATR|CASP8|MDM4|CDK1|BCL2|CHEK1	8731	9086|8938|9786|9032|8782|9412|8942|9680|9516|9660|8972|8848|9528|9640	7.21e-05		hsa04115	5764471553092452	0
101	16	KEGG Pathways		Amoebiasis	0.000317	CTSG|PRKCG|PIK3CA|PRKACA|CASP3|NOS2|PTK2|ARG1|TLR4|PIK3CD|RELA|TNF|PRKCA|PIK3R1|PRKCB|PIK3CB	8731	9042|9026|9802|9350|8942|9404|9294|9864|8866|9030|9926|9886|9804|10000|9074|9590	0.000134		hsa05146	5498940737782249	0
158	20	KEGG Pathways		JAK-STAT signaling pathway	0.000381	IL2|CREBBP|EP300|PIK3CA|STAT3|EGFR|PTPN2|MCL1|PIM1|PIK3CD|IL6ST|JAK2|BCL2|RAF1|PIK3R1|TYK2|JAK3|AKT1|JAK1|PIK3CB	8731	9490|8770|9242|9802|8818|9318|9146|9830|9144|9030|9168|10002|9528|9394|10000|9890|9820|9094|9326|9590	0.000162		hsa04630	5419075024324381	0
37	10	KEGG Pathways		Thyroid cancer	0.000529	MAPK1|MAPK3|TP53|PPARG|MAP2K1|RXRG|RXRB|BRAF|RXRA|NTRK1	8731	9478|9344|9412|9860|9904|8954|9142|9436|9780|9840	0.000227		hsa05216	5276544327964814	0
121	17	KEGG Pathways		Oocyte meiosis	6.4e-05	MAPK13|MAPK12|MAPK1|AURKA|MAPK14|MAPK3|CDK2|PLK1|MAP2K1|PRKACA|PGR|AR|RPS6KA3|CDK1|CAMK2B|RPS6KA2|IGF1R	8731	10024|9932|9478|9514|8850|9344|8782|10038|9904|9350|9900|9106|8956|8848|9600|9456|9386	0.000276		hsa04114	5193820026016113	0
82	14	KEGG Pathways		Complement and coagulation cascades	0.000647	BDKRB1|PLAT|SERPINE1|KLKB1|F13A1|F2|PLG|F2R|F3|C5AR1|F10|F11|CFD|KNG1	8731	9930|9784|9086|8864|9070|9742|10052|9160|8988|10084|9650|9310|9096|9582	0.000281		hsa04610	5189095719331299	0
263	26	KEGG Pathways		Prion disease	0.000782	MAPK13|MAPK12|MAPK1|TUBB1|CSNK2A1|MAPK14|PSMB1|MAPK3|GRIN2D|PIK3CA|PRKACA|CASP3|GSK3B|CASP9|PRKCD|FYN|PSMB5|PSMB2|PIK3CD|BAD|MAPK8|MAPK9|TNF|PIK3R1|GRIN2B|PIK3CB	8731	10024|9932|9478|9352|8780|8850|9324|9344|9346|9802|9350|8942|9114|9680|10086|8776|9194|9382|9030|9260|9844|9692|9886|10000|10070|9590	0.000342		hsa05020	5106793246940151	0
87	14	KEGG Pathways		Longevity regulating pathway	0.00118	SIRT1|RPS6KB1|PIK3CA|TP53|PPARG|INSR|PRKACA|PIK3CD|EHMT2|RELA|PIK3R1|AKT1|IGF1R|PIK3CB	8731	9968|9994|9802|9412|9860|9304|9350|9030|9710|9926|10000|9094|9386|9590	0.000519		hsa04211	4928117992693875	0
236	24	KEGG Pathways		Parkinson disease	0.00118	TUBB1|PLCG1|PSMB1|TP53|SLC6A3|LRRK2|PRKACA|CASP3|CASP9|MAOA|MAPT|MAP3K5|DRD2|PSMB5|PSMB2|MAOB|DRD1|MAPK8|CAMK2B|NFE2L2|MAPK9|ERN1|ADORA2A|SNCA	8731	9352|9612|9324|9412|9966|9832|9350|8942|9680|9380|9046|8822|9430|9194|9382|8970|8980|9844|9600|9222|9692|9504|9190|8926	0.000521		hsa05012	4928117992693875	0
101	15	KEGG Pathways		NF-kappa B signaling pathway	0.00013	CSNK2A1|PLCG1|PRKCQ|ZAP70|PARP1|PTGS2|TLR4|SYK|BCL2|RELA|TNF|LCK|IRAK4|MAP3K14|PRKCB	8731	8780|9612|9286|8998|9686|9276|8866|10028|9528|9926|9886|8952|9432|9120|9074	0.000579		hsa04064	4.88606e+16	0
66	12	KEGG Pathways		Renin secretion	0.00182	PTGER2|REN|PDE3B|ACE|PTGER4|PRKACA|EDNRA|CTSB|PDE3A|ADORA1|ADRB1|AGTR1	8731	9624|8886|8854|9288|9254|9350|9998|9302|9024|9314|8838|9620	0.000817		hsa04924	4739928612014925	0
69	12	KEGG Pathways		RIG-I-like receptor signaling pathway	0.00269	MAPK13|MAPK12|MAPK14|PIN1|CASP10|TBK1|CASP8|MAPK8|RELA|MAPK9|TNF|IKBKE	8731	10024|9932|8850|9716|9176|9906|9660|9844|9926|9692|9886|10004	0.00122		hsa04622	4570247719997592	0
47	10	KEGG Pathways		Arginine and proline metabolism	0.00309	LAP3|DAO|ODC1|ALDH2|NOS3|NOS2|MAOA|ARG1|MAOB|NOS1	8731	8882|8888|9512|9468|9196|9404|9380|9864|8970|9776	0.00141		hsa00330	4.51004e+16	0
154	18	KEGG Pathways		Wnt signaling pathway	0.00314	CSNK2A1|MMP7|CREBBP|EP300|PRKCG|TP53|PRKACA|PPARD|CTBP2|ROCK2|GSK3B|PSEN1|JUN|MAPK8|CAMK2B|MAPK9|PRKCA|PRKCB	8731	8780|9764|8770|9242|9026|9412|9350|9440|9606|9884|9114|9936|9442|9844|9600|9692|9804|9074	0.00144		hsa04310	4.50307e+16	0
59	11	KEGG Pathways		Long-term depression	0.00342	MAPK1|MAPK3|PRKCG|MAP2K1|CRHR1|RAF1|PRKCA|BRAF|NOS1|PRKCB|IGF1R	8731	9478|9344|9026|9904|9188|9394|9804|9436|9776|9074|9386	0.00158		hsa04730	4465973893943865	0
61	11	KEGG Pathways		Longevity regulating pathway - multiple species	0.00447	SIRT1|RPS6KB1|PIK3CA|INSR|PRKACA|HDAC1|PIK3CD|PIK3R1|AKT1|IGF1R|PIK3CB	8731	9968|9994|9802|9304|9350|9666|9030|10000|9094|9386|9590	0.00208		hsa04213	4.34969e+16	0
74	12	KEGG Pathways		Drug metabolism - other enzymes	0.00485	MPO|UGT2B7|GSTM1|TPMT|IMPDH2|IMPDH1|CES1|XDH|DUT|NAT1|CYP3A4|CES2	8731	9088|8894|8784|8832|9300|9908|9952|9078|9670|9152|9328|9428	0.00227		hsa00983	4314258261397736	0
88	13	KEGG Pathways		Bile secretion	0.00537	SLC10A2|SCARB1|SLC5A1|CA2|HMGCR|UGT2B7|PRKACA|RXRA|NR1H4|ABCB1|EPHX1|ABCG2|CYP3A4	8731	9726|9852|9974|8902|9796|8894|9350|9780|9274|9584|9092|9972|9328	0.00253		hsa04976	4270025714300444	0
30	8	KEGG Pathways		Apoptosis - multiple species	0.00544	NGFR|CASP3|CASP9|CASP8|CASP7|MAPK8|BCL2|MAPK9	8731	9108|8942|9680|9660|8944|9844|9528|9692	0.00257		hsa04215	4.2644e+16	0
41	9	KEGG Pathways		Tryptophan metabolism	0.00642	ALDH2|MAOA|CYP1A2|KMO|MAOB|CYP1A1|IDO1|TDO2|CYP1B1	8731	9468|9380|9172|9684|8970|8796|8896|9988|9450	0.00306		hsa00380	4.19246e+16	0
64	11	KEGG Pathways		Drug metabolism - cytochrome P450	0.00643	CYP2C9|HPGDS|UGT2B7|GSTM1|MAOA|CYP1A2|CYP2C19|MAOB|ALDH3A1|CYP2D6|CYP3A4	8731	10016|8794|8894|8784|9380|9172|9480|8970|10006|9822|9328	0.00308		hsa00982	4191789027075778	0
55	10	KEGG Pathways		Legionellosis	0.00958	CASP3|CLK4|CASP9|CASP8|VCP|CASP7|TLR4|RELA|TNF|CASP1	8731	8942|9018|9680|9660|9918|8944|8866|9926|9886|9576	0.00462		hsa05134	4018634490921456	0
96	13	KEGG Pathways		Viral protein interaction with cytokine and cytokine receptor	0.0012	IL2|CSF1R|CCR2|CCR5|CXCR1|CCR1|CXCR2|CCR9|CX3CR1|CXCR3|IL6ST|TNF|CCR3	8731	9490|9068|9392|9390|9992|8986|9372|9406|9098|9484|9168|9886|8870	0.00057		hsa04061	3.92082e+16	0
36	8	KEGG Pathways		African trypanosomiasis	0.0016	PRKCG|F2RL1|TLR9|TNF|PRKCA|IDO1|KNG1|PRKCB	8731	9026|8932|9364|9886|9804|8896|9582|9074	0.00784		hsa05143	3795880017344075	0
29	7	KEGG Pathways		Linoleic acid metabolism	0.0029	CYP2C9|ALOX15|PLA2G1B|CYP1A2|CYP2C19|PLA2G2A|CYP3A4	8731	10016|9758|9766|9172|9480|9534|9328	0.0014		hsa00591	3537602002101044	0
65	10	KEGG Pathways		Cortisol synthesis and secretion	0.0032	SCARB1|CYP11B1|KCNK3|PRKACA|CACNA1H|CACNA1G|CYP17A1|AGTR1|NR4A1|HSD3B2	8731	9852|9384|9170|9350|9848|9714|9678|9620|9306|9610	0.0016		hsa04927	3.49485e+16	0
125	14	KEGG Pathways		Lysosome	0.0038	CTSG|CTSH|CTSC|CTSD|CTSV|CTSK|GBA|LIPA|CTSL|CTSB|CTSS|CTSA|ASAH1|LGMN	8731	9042|9554|8890|9420|9798|9530|8934|9888|8774|9302|9182|9594|9418|9674	0.0019		hsa04142	342021640338319	0
82	11	KEGG Pathways		Insulin secretion	0.0045	GCK|FFAR1|CHRM3|PRKCG|CCKAR|PRKACA|KCNJ11|GLP1R|CAMK2B|PRKCA|PRKCB	8731	9402|9654|9700|9026|8924|9350|9622|10032|9600|9804|9074	0.0023		hsa04911	3.34679e+16	0
97	12	KEGG Pathways		Pancreatic secretion	0.0047	CPA1|CD38|CHRM3|PRKCG|CA2|CCKAR|PLA2G1B|AMY1B|ATP2A1|PLA2G2A|PRKCA|PRKCB	8731	9464|8982|9700|9026|8902|8924|9766|9718|9976|9534|9804|9074	0.0023		hsa04972	3.3279e+16	0
44	8	KEGG Pathways		Carbohydrate digestion and absorption	0.0052	PIK3CA|SLC5A1|AMY1B|PIK3CD|PIK3R1|AKT1|PRKCB|PIK3CB	8731	9802|9974|9718|9030|10000|9094|9074|9590	0.0026		hsa04973	3283996656365201	0
89	11	KEGG Pathways		Salivary secretion	0.0084	CD38|CHRM3|PRKCG|PRKACA|AMY1B|ADRB1|ADRA1D|ADRA1A|PRKCA|NOS1|PRKCB	8731	8982|9700|9026|9350|9718|8838|8916|9000|9804|9776|9074	0.0043		hsa04970	3075720713938118	0
64	9	KEGG Pathways		Mitophagy - animal	12	CSNK2A1|TP53|TBK1|JUN|SRC|MAPK8|RELA|MAPK9|HIF1A	8731	8780|9412|9906|9442|9476|9844|9926|9692|9688	0.0061		hsa04137	2.92082e+16	0
51	8	KEGG Pathways		Endocrine and other factor-regulated calcium reabsorption	12	PRKCG|PRKACA|DNM1|DNM2|SLC8A1|ESR1|PRKCA|PRKCB	8731	9026|9350|9944|8766|9704|8764|9804|9074	0.0064		hsa04961	2.92082e+16	0
80	10	KEGG Pathways		Taste transduction	14	CHRM3|P2RX3|PRKACA|HTR1D|GABBR1|TAS2R31|GABRA5|SCN9A|GABRA1|SCN2A	8731	9700|9036|9350|9608|8906|8798|8912|10026|9928|9536	0.0071		hsa04742	2853871964321762	0
112	12	KEGG Pathways		Glutamatergic synapse	15	MAPK1|MAPK3|GRIN2D|PRKCG|GRIA4|GRM5|PRKACA|GRIK1|GRM2|PRKCA|GRIN2B|PRKCB	8731	9478|9344|9346|9026|9854|9604|9350|9980|9362|9804|10070|9074	0.0077		hsa04724	2.82391e+16	0
41	7	KEGG Pathways		Fat digestion and absorption	17	SCARB1|NPC1L1|FABP1|SLC27A4|PLA2G1B|PLA2G2A|DGAT1	8731	9852|9100|9706|8904|9766|9534|8762	0.0089		hsa04975	2769551078621726	0
70	9	KEGG Pathways		Bacterial invasion of epithelial cells	21	PIK3CA|MET|PTK2|DNM1|SRC|PIK3CD|DNM2|PIK3R1|PIK3CB	8731	9802|9694|9294|9944|9476|9030|8766|10000|9590	11		hsa05100	2.67778e+16	0
31	6	KEGG Pathways		Antifolate resistance	22	ALOX12|TYMS|ABCC1|RELA|TNF|ABCG2	8731	9862|9062|9712|9926|9886|9972	12		hsa01523	2657577319177794	0
72	9	KEGG Pathways		Synaptic vesicle cycle	24	SLC6A2|SLC6A4|SLC6A3|SLC6A9|DNM1|SLC18A3|DNM2|SLC6A5|SLC6A1	8731	9072|9460|9966|9544|9944|9946|8766|9214|8858	13		hsa04721	2619788758288394	0
32	6	KEGG Pathways		Fructose and mannose metabolism	25	SORD|AKR1B1|MPI|AKR1B10|FBP1|PFKFB3	8731	8758|9506|9502|9560|9676|9218	14		hsa00051	2.60206e+16	0
350	24	KEGG Pathways		Amyotrophic lateral sclerosis	26	MAPK13|MAPK12|TUBB1|MAPK14|PSMB1|GRIN2D|TP53|SIGMAR1|CASP3|NOS2|TBK1|CASP9|VCP|MAP3K5|PSMB5|PSMB2|HDAC6|BAD|BCL2|TNF|ERN1|CASP1|GRIN2B|NOS1	8731	10024|9932|9352|8850|9324|9346|9412|9568|8942|9404|9906|9680|9918|8822|9194|9382|9602|9260|9528|9886|9504|9576|10070|9776	14		hsa05014	2585026652029182	0
59	8	KEGG Pathways		Inflammatory bowel disease	28	IL2|RORA|STAT3|RORC|JUN|TLR4|RELA|TNF	8731	9490|10046|8818|9518|9442|8866|9926|9886	15		hsa05321	2552841968657781	0
46	7	KEGG Pathways		Hedgehog signaling pathway	3	GLI1|SMO|SHH|PRKACA|GSK3B|BCL2|GLI2	8731	8948|8968|9150|9350|9114|9528|8994	16		hsa04340	2.52288e+16	0
5	3	KEGG Pathways		Caffeine metabolism	31	CYP1A2|XDH|NAT1	8731	9172|9078|9152	17		hsa00232	2.50864e+16	0
295	21	KEGG Pathways		Huntington disease	32	TUBB1|PSMB1|CREBBP|EP300|TP53|GRIA4|PPARG|GRM5|CASP3|CASP9|CASP8|MAP3K5|PSMB5|TGM2|PSMB2|HDAC1|MAPK8|MAP2K7|MAPK9|ERN1|GRIN2B	8731	9352|9324|8770|9242|9412|9854|9860|9604|8942|9680|9660|8822|9194|9228|9382|9666|9844|9498|9692|9504|10070	18		hsa05016	2.49485e+16	0
25	5	KEGG Pathways		Folate biosynthesis	48	AKR1B1|CBR1|AKR1B10|ALPL|AKR1C3	8731	9506|9636|9560|9638|9788	27		hsa00790	2.31876e+16	0
226	17	KEGG Pathways		Thermogenesis	5	MAPK13|MAPK12|RPS6KB1|MAPK14|LIPE|MGLL|CPT1A|PPARG|PRKACA|MAP3K5|CNR1|RPS6KA3|CPT1B|KDM1A|KDM3A|FGFR1|RPS6KA2	8731	10024|9932|9994|8850|9414|9748|8900|9860|9350|8822|9332|8956|9262|10008|9422|9164|9456	28		hsa04714	2.30103e+16	0
52	7	KEGG Pathways		Notch signaling pathway	54	CREBBP|EP300|ADAM17|CTBP2|PSEN1|PSEN2|HDAC1	8731	8770|9242|9396|9606|9936|9626|9666	3		hsa04330	2.26761e+16	0
85	9	KEGG Pathways		GABAergic synapse	65	PRKCG|PRKACA|SRC|GABBR1|GABRA5|GABRA1|PRKCA|SLC6A1|PRKCB	8731	9026|9350|9476|8906|8912|9928|9804|8858|9074	36		hsa04727	2.18709e+16	0
157	13	KEGG Pathways		Tight junction	7	CDK4|ERBB2|PRKCE|PRKACA|ROCK2|MAP3K5|JUN|SRC|PRKCZ|MAPK8|MAP2K7|ROCK1|MAPK9	8731	8938|9542|9762|9350|9884|8822|9442|9476|9898|9844|9498|9148|9692	4		hsa04530	2154901959985743	0
71	8	KEGG Pathways		Gastric acid secretion	75	CHRM3|PRKCG|CA2|PRKACA|MYLK|CAMK2B|PRKCA|PRKCB	8731	9700|9026|8902|9350|9662|9600|9804|9074	43		hsa04971	21249387366083	0
17	4	KEGG Pathways		Phenylalanine metabolism	76	MIF|MAOA|MAOB|ALDH3A1	8731	10072|9380|8970|10006	44		hsa00360	2.11919e+16	0
163	13	KEGG Pathways		Protein processing in endoplasmic reticulum	93	EIF2AK1|CAPN2|HSP90AA1|VCP|MAP3K5|HSP90AB1|MAPK8|NFE2L2|MAP2K7|BCL2|MAPK9|ERN1|CAPN1	8731	9866|8830|9808|9918|8822|9342|9844|9222|9498|9528|9692|9504|8996	53		hsa04141	2.03152e+16	0
91	9	KEGG Pathways		TGF-beta signaling pathway	95	MAPK1|RPS6KB1|CREBBP|MAPK3|EP300|TGFBR2|ROCK1|TNF|TGFBR1	8731	9478|9994|8770|9344|9242|8816|9148|9886|8760	55		hsa04350	2.02228e+16	0
59	7	KEGG Pathways		Glycerolipid metabolism	98	LIPG|ALDH2|MGLL|AKR1B1|AKR1B10|AKR1A1|DGAT1	8731	8918|9468|9748|9506|9560|10066|8762	57		hsa00561	2.00877e+16	0
94	9	KEGG Pathways		Dilated cardiomyopathy	114	ITGAV|PRKACA|CACNA2D1|ATP2A1|ADRB1|ITGA4|SLC8A1|TNF|CACNA2D2	8731	8808|9350|9872|9976|8838|9258|9704|9886|9376	66		hsa05414	1.9431e+16	0
32	5	KEGG Pathways		Starch and sucrose metabolism	115	PYGM|PYGL|GCK|GYS1|AMY1B	8731	9652|8792|9402|8878|9718	68		hsa00500	1.9393e+16	0
33	5	KEGG Pathways		Pentose and glucuronate interconversions	129	SORD|AKR1B1|UGT2B7|AKR1B10|AKR1A1	8731	8758|9506|8894|9560|10066	76		hsa00040	1889410289700751	0
33	5	KEGG Pathways		Base excision repair	129	APEX1|MPG|POLB|PARP1|PARP3	8731	10068|9356|9280|9686|8940	76		hsa03410	1889410289700751	0
48	6	KEGG Pathways		Cholesterol metabolism	137	CETP|LIPG|SCARB1|LIPA|SOAT1|TSPO	8731	9664|8918|9852|9888|8788|8844	81		hsa04979	1.86328e+16	0
21	4	KEGG Pathways		Arginine biosynthesis	139	NOS3|NOS2|ARG1|NOS1	8731	9196|9404|9864|9776	83		hsa00220	1856985199745905	0
21	4	KEGG Pathways		Histidine metabolism	139	ALDH2|MAOA|MAOB|ALDH3A1	8731	9468|9380|8970|10006	83		hsa00340	1856985199745905	0
64	7	KEGG Pathways		Glycolysis / Gluconeogenesis	14	GCK|ALDH2|AKR1A1|GAPDH|FBP1|ALDH3A1|LDHA	8731	9402|9468|10066|9564|9676|10006|9312	84		hsa00010	1.85387e+16	0
64	7	KEGG Pathways		Antigen processing and presentation	14	HSP90AA1|CTSL|CTSB|CTSS|HSP90AB1|LGMN|TNF	8731	9808|8774|9302|9182|9342|9674|9886	84		hsa04612	1.85387e+16	0
65	7	KEGG Pathways		Retinol metabolism	149	CYP2C9|ALDH1A1|UGT2B7|CYP1A2|CYP1A1|DGAT1|CYP3A4	8731	10016|8842|8894|9172|8796|8762|9328	91		hsa00830	1826813731587726	0
35	5	KEGG Pathways		Tyrosine metabolism	154	MIF|TYR|MAOA|MAOB|ALDH3A1	8731	10072|8812|9380|8970|10006	94		hsa00350	1812479279163537	0
83	8	KEGG Pathways		Rheumatoid arthritis	16	CTSK|FLT1|MMP3|MMP1|CTSL|JUN|TLR4|TNF	8731	9530|8950|8786|9290|8774|9442|8866|9886	99		hsa05323	1.79588e+16	0
36	5	KEGG Pathways		Pyruvate metabolism	169	ALDH2|ACACB|GLO1|LDHA|ACACA	8731	9468|9166|10076|9312|9270	104		hsa00620	1.77211e+16	0
37	5	KEGG Pathways		Nicotine addiction	186	GRIN2D|GRIA4|GABRA5|GABRA1|GRIN2B	8731	9346|9854|8912|9928|10070	115		hsa05033	1.73049e+16	0
88	8	KEGG Pathways		Hypertrophic cardiomyopathy	214	ITGAV|ACE|CACNA2D1|ATP2A1|ITGA4|SLC8A1|TNF|CACNA2D2	8731	8808|9288|9872|9976|9258|9704|9886|9376	134		hsa05410	1.66959e+16	0
94	8	KEGG Pathways		Phosphatidylinositol signaling system	298	PLCG1|PRKCG|PIK3CA|PIK3CD|PRKCA|PIK3R1|PRKCB|PIK3CB	8731	9612|9026|9802|9030|9804|10000|9074|9590	187		hsa04070	1.52578e+16	0
30	4	KEGG Pathways		Galactose metabolism	383	GCK|GALK1|AKR1B1|AKR1B10	8731	9402|9558|9506|9560	242		hsa00052	1.4168e+16	0
30	4	KEGG Pathways		Circadian rhythm	383	PER2|RORA|RORC|RORB	8731	9296|10046|9518|9116	242		hsa04710	1.4168e+16	0
63	6	KEGG Pathways		Basal cell carcinoma	395	GLI1|SMO|TP53|SHH|GSK3B|GLI2	8731	8948|8968|9412|9150|9114|8994	252		hsa05217	140340290437354	0
17	3	KEGG Pathways		Fatty acid biosynthesis	41	FASN|ACACB|ACACA	8731	9948|9166|9270	262		hsa00061	1.38722e+16	0
47	5	KEGG Pathways		Sphingolipid metabolism	421	SPHK1|GBA|UGCG|ASAH1|SPHK2	8731	8990|8934|9076|9418|9334	271		hsa00600	1.37572e+16	0
33	4	KEGG Pathways		Nicotinate and nicotinamide metabolism	494	SIRT1|NAMPT|CD38|SIRT2	8731	9968|9722|8982|8880	319		hsa00760	1.30627e+16	0

## Sheet: Cluster_1
# background genes	# genes	category	chart color	description	FDR value	genes	network.SUID	nodes.SUID	p-value	PMID	term name	transferred FDR value	year
515	39	KEGG Pathways		Pathways in cancer	1.53e-44	MAPK1|HMOX1|MMP2|RPS6KB1|CDK4|MDM2|CREBBP|MAPK3|EP300|STAT3|TP53|ERBB2|EGFR|PPARG|MAP2K1|CASP3|MET|GSK3B|CASP9|HSP90AA1|ESR2|CASP8|PTGS2|JUN|HSP90AB1|MMP9|HDAC1|AR|JAK2|KEAP1|MAPK8|NFE2L2|BCL2|RELA|ESR1|BRAF|HIF1A|AKT1|IGF1R	67710	41706|41192|41722|42222|41166|42014|40998|41572|41470|41046|41640|41770|41546|42088|42132|41170|41922|41342|41908|42036|42218|41888|41504|41670|41570|41338|41894|41334|42230|41156|42072|41450|41756|42154|40992|41664|41916|41322|41614	4.55e-47		hsa05200	458153085691824	0
94	21	KEGG Pathways		Endocrine resistance	1.27e-29	MAPK1|MMP2|RPS6KB1|MAPK14|CDK4|MDM2|MAPK3|TP53|ERBB2|EGFR|MAP2K1|ESR2|JUN|MMP9|SRC|MAPK8|BCL2|ESR1|BRAF|AKT1|IGF1R	67710	41706|41722|42222|41078|41166|42014|41572|41640|41770|41546|42132|42218|41670|41338|41704|42072|41756|40992|41664|41322|41614	7.53e-32		hsa01522	3.08962e+16	0
97	20	KEGG Pathways		Prostate cancer	1.56e-27	MAPK1|MDM2|CREBBP|MAPK3|EP300|TP53|ERBB2|EGFR|MAP2K1|GSK3B|CASP9|HSP90AA1|HSP90AB1|MMP9|AR|BCL2|RELA|BRAF|AKT1|IGF1R	67710	41706|42014|40998|41572|41470|41640|41770|41546|42132|41342|41908|42036|41570|41338|41334|41756|42154|41664|41322|41614	1.4e-30		hsa05215	2880687540164554	0
158	22	KEGG Pathways		Hepatitis B	1.76e-27	MAPK1|MAPK14|CREBBP|MAPK3|EP300|STAT3|TP53|MAP2K1|CASP3|CASP9|CASP8|JUN|MMP9|SRC|TLR4|JAK2|MAPK8|BCL2|RELA|TNF|BRAF|AKT1	67710	41706|41078|40998|41572|41470|41046|41640|42132|41170|41908|41888|41670|41338|41704|41094|42230|42072|41756|42154|42114|41664|41322	2.1e-30		hsa05161	2875448733218585	0
194	22	KEGG Pathways		Proteoglycans in cancer	9.26e-26	MAPK1|MMP2|RPS6KB1|MAPK14|MDM2|MAPK3|STAT3|TP53|ERBB2|EGFR|MAP2K1|CASP3|MET|MMP9|SRC|TLR4|TNF|ESR1|BRAF|HIF1A|AKT1|IGF1R	67710	41706|41722|42222|41078|42014|41572|41046|41640|41770|41546|42132|41170|41922|41338|41704|41094|42114|40992|41664|41916|41322|41614	1.38e-27		hsa05205	2.70334e+16	0
187	21	KEGG Pathways		Kaposi sarcoma-associated herpesvirus infection	2.27e-24	MAPK1|MAPK14|CDK4|CREBBP|MAPK3|EP300|STAT3|TP53|MAP2K1|CASP3|GSK3B|CASP9|CASP8|PTGS2|JUN|SRC|JAK2|MAPK8|RELA|HIF1A|AKT1	67710	41706|41078|41166|40998|41572|41470|41046|41640|42132|41170|41342|41908|41888|41504|41670|41704|42230|42072|42154|41916|41322	4.06e-26		hsa05167	2.5644e+16	0
159	20	KEGG Pathways		MicroRNAs in cancer	5.55e-24	SIRT1|MAPK1|HMOX1|MDM2|CREBBP|MAPK3|EP300|STAT3|TP53|ERBB2|EGFR|MAP2K1|CASP3|MET|EZH2|PTGS2|MCL1|MMP9|HDAC1|BCL2	67710	42196|41706|41192|42014|40998|41572|41470|41046|41640|41770|41546|42132|41170|41922|41576|41504|42058|41338|41894|41756	1.16e-25		hsa05206	2.52557e+16	0
102	17	KEGG Pathways		HIF-1 signaling pathway	9.09e-22	MAPK1|HMOX1|RPS6KB1|CREBBP|MAPK3|EP300|STAT3|ERBB2|EGFR|MAP2K1|TLR4|GAPDH|BCL2|RELA|HIF1A|AKT1|IGF1R	67710	41706|41192|42222|40998|41572|41470|41046|41770|41546|42132|41094|41792|41756|42154|41916|41322|41614	2.16e-23		hsa04066	2.30414e+16	0
217	19	KEGG Pathways		Human cytomegalovirus infection	6.69e-20	MAPK1|RPS6KB1|MAPK14|CDK4|MDM2|MAPK3|STAT3|TP53|EGFR|MAP2K1|CASP3|GSK3B|CASP9|CASP8|PTGS2|SRC|RELA|TNF|AKT1	67710	41706|42222|41078|41166|42014|41572|41046|41640|41546|42132|41170|41342|41908|41888|41504|41704|42154|42114|41322	1.79e-21		hsa05163	2117457388223218	0
77	15	KEGG Pathways		EGFR tyrosine kinase inhibitor resistance	7.98e-20	MAPK1|RPS6KB1|MAPK3|STAT3|ERBB2|EGFR|MAP2K1|MET|GSK3B|SRC|JAK2|BCL2|BRAF|AKT1|IGF1R	67710	41706|42222|41572|41046|41770|41546|42132|41922|41342|41704|42230|41756|41664|41322|41614	2.38e-21		hsa01521	2109799710864927	0
349	21	KEGG Pathways		PI3K-Akt signaling pathway	2.72e-19	MAPK1|RPS6KB1|CDK4|MDM2|MAPK3|TP53|ERBB2|EGFR|MAP2K1|MET|GSK3B|CASP9|HSP90AA1|MCL1|HSP90AB1|TLR4|JAK2|BCL2|RELA|AKT1|IGF1R	67710	41706|42222|41166|42014|41572|41640|41770|41546|42132|41922|41342|41908|42036|42058|41570|41094|42230|41756|42154|41322|41614	8.9e-22		hsa04151	2.05654e+16	0
129	16	KEGG Pathways		Fluid shear stress and atherosclerosis	1.42e-18	HMOX1|MMP2|MAPK14|TP53|HSP90AA1|JUN|HSP90AB1|MMP9|SRC|KEAP1|MAPK8|NFE2L2|BCL2|RELA|TNF|AKT1	67710	41192|41722|41078|41640|42036|41670|41570|41338|41704|41156|42072|41450|41756|42154|42114|41322	5.06e-20		hsa05418	1.98477e+16	0
71	14	KEGG Pathways		Pancreatic cancer	1.77e-18	MAPK1|RPS6KB1|CDK4|MAPK3|STAT3|TP53|ERBB2|EGFR|MAP2K1|CASP9|MAPK8|RELA|BRAF|AKT1	67710	41706|42222|41166|41572|41046|41640|41770|41546|42132|41908|42072|42154|41664|41322	6.86e-20		hsa05212	1.9752e+16	0
146	16	KEGG Pathways		Breast cancer	7.61e-18	MAPK1|RPS6KB1|CDK4|MAPK3|TP53|ERBB2|EGFR|MAP2K1|GSK3B|PGR|ESR2|JUN|ESR1|BRAF|AKT1|IGF1R	67710	41706|42222|41166|41572|41640|41770|41546|42132|41342|42128|42218|41670|40992|41664|41322|41614	3.17e-19		hsa05224	1.91186e+16	0
82	14	KEGG Pathways		Colorectal cancer	9.47e-18	MAPK1|RPS6KB1|MAPK3|TP53|EGFR|MAP2K1|CASP3|GSK3B|CASP9|JUN|MAPK8|BCL2|BRAF|AKT1	67710	41706|42222|41572|41640|41546|42132|41170|41342|41908|41670|42072|41756|41664|41322	4.23e-19		hsa05210	1.90237e+16	0
40	12	KEGG Pathways		Bladder cancer	1.87e-17	MAPK1|MMP2|CDK4|MDM2|MAPK3|TP53|ERBB2|EGFR|MAP2K1|MMP9|SRC|BRAF	67710	41706|41722|41166|42014|41572|41640|41770|41546|42132|41338|41704|41664	8.91e-19		hsa05219	1.87282e+16	0
203	17	KEGG Pathways		Human immunodeficiency virus 1 infection	2.17e-17	MAPK1|RPS6KB1|MAPK14|MAPK3|MAP2K1|CASP3|CASP9|CASP8|JUN|TLR4|CDK1|MAPK8|BCL2|RELA|CHEK1|TNF|AKT1	67710	41706|42222|41078|41572|42132|41170|41908|41888|41670|41094|41076|42072|41756|42154|41868|42114|41322	1.1e-19		hsa05170	1.86635e+16	0
91	14	KEGG Pathways		IL-17 signaling pathway	2.98e-17	MAPK1|MAPK14|MAPK3|CASP3|GSK3B|HSP90AA1|CASP8|PTGS2|JUN|HSP90AB1|MMP9|MAPK8|RELA|TNF	67710	41706|41078|41572|41170|41342|42036|41888|41504|41670|41570|41338|42072|42154|42114	1.59e-18		hsa04657	1.85258e+16	0
209	17	KEGG Pathways		Salmonella infection	3.08e-17	MAPK1|MAPK14|MAPK3|MAP2K1|CASP3|HSP90AA1|CASP8|JUN|HSP90AB1|TLR4|MAPK8|GAPDH|BCL2|RELA|TNF|CASP1|AKT1	67710	41706|41078|41572|42132|41170|42036|41888|41670|41570|41094|42072|41792|41756|42154|42114|41804|41322	1.74e-18		hsa05132	1.85114e+16	0
165	16	KEGG Pathways		Tuberculosis	3.3e-18	MAPK1|MAPK14|CREBBP|MAPK3|EP300|CASP3|CASP9|CASP8|SRC|TLR4|JAK2|MAPK8|BCL2|RELA|TNF|AKT1	67710	41706|41078|40998|41572|41470|41170|41908|41888|41704|41094|42230|42072|41756|42154|42114|41322	1.96e-18		hsa05152	1.84815e+16	0
131	15	KEGG Pathways		Apoptosis	5.06e-17	MAPK1|MAPK3|TP53|MAP2K1|CASP3|CASP9|CASP8|PARP1|MCL1|JUN|MAPK8|BCL2|RELA|TNF|AKT1	67710	41706|41572|41640|42132|41170|41908|41888|41914|42058|41670|42072|41756|42154|42114|41322	3.48e-18		hsa04210	182958494831602	0
68	13	KEGG Pathways		Prolactin signaling pathway	5.06e-17	MAPK1|MAPK14|MAPK3|STAT3|MAP2K1|GSK3B|ESR2|SRC|JAK2|MAPK8|RELA|ESR1|AKT1	67710	41706|41078|41572|41046|42132|41342|42218|41704|42230|42072|42154|40992|41322	3.27e-18		hsa04917	182958494831602	0
96	14	KEGG Pathways		AGE-RAGE signaling pathway in diabetic complications	5.06e-17	MAPK1|MMP2|MAPK14|CDK4|MAPK3|STAT3|CASP3|JUN|JAK2|MAPK8|BCL2|RELA|TNF|AKT1	67710	41706|41722|41078|41166|41572|41046|41170|41670|42230|42072|41756|42154|42114|41322	3.16e-18		hsa04933	182958494831602	0
218	17	KEGG Pathways		Shigellosis	5.06e-17	MAPK1|RPS6KB1|MAPK14|MDM2|MAPK3|TP53|EGFR|GSK3B|JUN|SRC|TLR4|MAPK8|BCL2|RELA|TNF|CASP1|AKT1	67710	41706|42222|41078|42014|41572|41640|41546|41342|41670|41704|41094|42072|41756|42154|42114|41804|41322	3.41e-18		hsa05131	182958494831602	0
133	15	KEGG Pathways		Estrogen signaling pathway	5.77e-17	MAPK1|MMP2|MAPK3|EGFR|MAP2K1|PGR|HSP90AA1|ESR2|JUN|HSP90AB1|MMP9|SRC|BCL2|ESR1|AKT1	67710	41706|41722|41572|41546|42132|42128|42036|42218|41670|41570|41338|41704|41756|40992|41322	4.29e-18		hsa04915	1823882418684427	0
103	14	KEGG Pathways		Toxoplasmosis	1.01e-16	MAPK1|MAPK14|MAPK3|STAT3|CASP3|CASP9|CASP8|TLR4|JAK2|MAPK8|BCL2|RELA|TNF|AKT1	67710	41706|41078|41572|41046|41170|41908|41888|41094|42230|42072|41756|42154|42114|41322	7.81e-18		hsa05145	1799567862621736	0
183	16	KEGG Pathways		Viral carcinogenesis	1.15e-16	MAPK1|CDK4|MDM2|CREBBP|MAPK3|EP300|STAT3|TP53|CASP3|CASP8|JUN|HDAC1|SRC|CDK1|RELA|CHEK1	67710	41706|41166|42014|40998|41572|41470|41046|41640|41170|41888|41670|41894|41704|41076|42154|41868	9.22e-18		hsa05203	1.79393e+16	0
157	15	KEGG Pathways		Hepatitis C	5.22e-16	MAPK1|CDK4|MAPK3|STAT3|TP53|EGFR|MAP2K1|CASP3|GSK3B|CASP9|CASP8|RELA|TNF|BRAF|AKT1	67710	41706|41166|41572|41046|41640|41546|42132|41170|41342|41908|41888|42154|42114|41664|41322	4.35e-17		hsa05160	1.72823e+16	0
120	14	KEGG Pathways		Thyroid hormone signaling pathway	6.51e-16	MAPK1|MDM2|CREBBP|MAPK3|EP300|TP53|MAP2K1|GSK3B|CASP9|HDAC1|SRC|ESR1|HIF1A|AKT1	67710	41706|42014|40998|41572|41470|41640|42132|41342|41908|41894|41704|40992|41916|41322	5.62e-17		hsa04919	1.71864e+16	0
87	13	KEGG Pathways		PD-L1 expression and PD-1 checkpoint pathway in cancer	6.69e-16	MAPK1|RPS6KB1|MAPK14|MAPK3|STAT3|EGFR|MAP2K1|JUN|TLR4|JAK2|RELA|HIF1A|AKT1	67710	41706|42222|41078|41572|41046|41546|42132|41670|41094|42230|42154|41916|41322	5.97e-17		hsa05235	1.71746e+16	0
161	15	KEGG Pathways		Hepatocellular carcinoma	6.7e-17	MAPK1|HMOX1|RPS6KB1|CDK4|MAPK3|TP53|EGFR|MAP2K1|MET|GSK3B|KEAP1|NFE2L2|BRAF|AKT1|IGF1R	67710	41706|41192|42222|41166|41572|41640|41546|42132|41922|41342|41156|41450|41664|41322|41614	6.18e-17		hsa05225	1.71739e+16	0
324	18	KEGG Pathways		Human papillomavirus infection	7.23e-16	MAPK1|RPS6KB1|CDK4|MDM2|CREBBP|MAPK3|EP300|TP53|EGFR|MAP2K1|CASP3|GSK3B|CASP8|PTGS2|HDAC1|RELA|TNF|AKT1	67710	41706|42222|41166|42014|40998|41572|41470|41640|41546|42132|41170|41342|41888|41504|41894|42154|42114|41322	6.89e-17		hsa05165	1.71409e+16	0
163	15	KEGG Pathways		Influenza A	7.48e-16	MAPK1|CDK4|CREBBP|MAPK3|EP300|MAP2K1|CASP3|CASP9|CASP8|TLR4|JAK2|RELA|TNF|CASP1|AKT1	67710	41706|41166|40998|41572|41470|42132|41170|41908|41888|41094|42230|42154|42114|41804|41322	7.35e-17		hsa05164	1712609840213554	0
126	14	KEGG Pathways		FoxO signaling pathway	1.05e-15	SIRT1|MAPK1|MAPK14|MDM2|CREBBP|MAPK3|EP300|STAT3|EGFR|MAP2K1|MAPK8|BRAF|AKT1|IGF1R	67710	42196|41706|41078|42014|40998|41572|41470|41046|41546|42132|42072|41664|41322|41614	1.06e-16		hsa04068	1.69788e+16	0
68	12	KEGG Pathways		Non-small cell lung cancer	2.36e-15	MAPK1|CDK4|MAPK3|STAT3|TP53|ERBB2|EGFR|MAP2K1|MET|CASP9|BRAF|AKT1	67710	41706|41166|41572|41046|41640|41770|41546|42132|41922|41908|41664|41322	2.46e-16		hsa05223	1.66271e+16	0
101	13	KEGG Pathways		C-type lectin receptor signaling pathway	3.31e-15	MAPK1|MAPK14|MDM2|MAPK3|CASP8|PTGS2|JUN|SRC|MAPK8|RELA|TNF|CASP1|AKT1	67710	41706|41078|42014|41572|41888|41504|41670|41704|42072|42154|42114|41804|41322	3.54e-16		hsa04625	1.64802e+16	0
192	15	KEGG Pathways		Epstein-Barr virus infection	6.64e-15	MAPK14|CDK4|MDM2|STAT3|TP53|CASP3|CASP9|CASP8|JUN|HDAC1|MAPK8|BCL2|RELA|TNF|AKT1	67710	41078|41166|42014|41046|41640|41170|41908|41888|41670|41894|42072|41756|42154|42114|41322	7.31e-16		hsa05169	1617783192063198	0
111	13	KEGG Pathways		TNF signaling pathway	9.73e-15	MAPK1|MAPK14|MAPK3|MAP2K1|CASP3|CASP8|PTGS2|JUN|MMP9|MAPK8|RELA|TNF|AKT1	67710	41706|41078|41572|42132|41170|41888|41504|41670|41338|42072|42154|42114|41322	1.1e-16		hsa04668	1.60119e+16	0
81	12	KEGG Pathways		ErbB signaling pathway	1.43e-14	MAPK1|RPS6KB1|MAPK3|ERBB2|EGFR|MAP2K1|GSK3B|JUN|SRC|MAPK8|BRAF|AKT1	67710	41706|42222|41572|41770|41546|42132|41342|41670|41704|42072|41664|41322	1.66e-15		hsa04012	1.58447e+16	0
124	13	KEGG Pathways		Yersinia infection	3.51e-14	MAPK1|MAPK14|MAPK3|MAP2K1|GSK3B|JUN|SRC|TLR4|MAPK8|RELA|TNF|CASP1|AKT1	67710	41706|41078|41572|42132|41342|41670|41704|41094|42072|42154|42114|41804|41322	4.18e-15		hsa05135	1.54547e+16	0
286	16	KEGG Pathways		MAPK signaling pathway	6.14e-14	MAPK1|MAPK14|MAPK3|TP53|ERBB2|EGFR|MAP2K1|CASP3|MET|JUN|MAPK8|RELA|TNF|BRAF|AKT1|IGF1R	67710	41706|41078|41572|41640|41770|41546|42132|41170|41922|41670|42072|42154|42114|41664|41322|41614	7.49e-15		hsa04010	1.52118e+16	0
95	12	KEGG Pathways		Progesterone-mediated oocyte maturation	7.68e-14	MAPK1|MAPK14|MAPK3|MAP2K1|PGR|HSP90AA1|HSP90AB1|CDK1|MAPK8|BRAF|AKT1|IGF1R	67710	41706|41078|41572|42132|42128|42036|41570|41076|42072|41664|41322|41614	9.6e-16		hsa04914	1.51146e+16	0
137	13	KEGG Pathways		Measles	1.09e-13	CDK4|STAT3|TP53|CASP3|GSK3B|CASP9|CASP8|JUN|TLR4|MAPK8|BCL2|RELA|AKT1	67710	41166|41046|41640|41170|41342|41908|41888|41670|41094|42072|41756|42154|41322	1.4e-15		hsa05162	1.49626e+16	0
187	14	KEGG Pathways		Pathogenic Escherichia coli infection	1.4e-14	MAPK1|MAPK14|MAPK3|CASP3|CASP9|CASP8|JUN|SRC|TLR4|MAPK8|GAPDH|RELA|TNF|CASP1	67710	41706|41078|41572|41170|41908|41888|41670|41704|41094|42072|41792|42154|42114|41804	1.84e-14		hsa05130	1485387196432176	0
72	11	KEGG Pathways		Melanoma	2.24e-13	MAPK1|CDK4|MDM2|MAPK3|TP53|EGFR|MAP2K1|MET|BRAF|AKT1|IGF1R	67710	41706|41166|42014|41572|41640|41546|42132|41922|41664|41322|41614	3e-15		hsa05218	1.46498e+16	0
195	14	KEGG Pathways		Focal adhesion	2.32e-13	MAPK1|MAPK3|ERBB2|EGFR|MAP2K1|MET|GSK3B|JUN|SRC|MAPK8|BCL2|BRAF|AKT1|IGF1R	67710	41706|41572|41770|41546|42132|41922|41342|41670|41704|42072|41756|41664|41322|41614	3.18e-14		hsa04510	146345120151091	0
112	12	KEGG Pathways		Neurotrophin signaling pathway	4.27e-13	MAPK1|MAPK14|MAPK3|TP53|MAP2K1|GSK3B|JUN|MAPK8|BCL2|RELA|BRAF|AKT1	67710	41706|41078|41572|41640|42132|41342|41670|42072|41756|42154|41664|41322	5.97e-14		hsa04722	1.43696e+16	0
126	12	KEGG Pathways		Relaxin signaling pathway	1.55e-12	MAPK1|MMP2|MAPK14|MAPK3|EGFR|MAP2K1|JUN|MMP9|SRC|MAPK8|RELA|AKT1	67710	41706|41722|41078|41572|41546|42132|41670|41338|41704|42072|42154|41322	2.22e-13		hsa04926	1.38097e+16	0
173	13	KEGG Pathways		NOD-like receptor signaling pathway	1.63e-12	MAPK1|MAPK14|MAPK3|HSP90AA1|CASP8|JUN|HSP90AB1|TLR4|MAPK8|BCL2|RELA|TNF|CASP1	67710	41706|41078|41572|42036|41888|41670|41570|41094|42072|41756|42154|42114|41804	2.37e-13		hsa04621	1.37878e+16	0
58	10	KEGG Pathways		Endometrial cancer	1.67e-12	MAPK1|MAPK3|TP53|ERBB2|EGFR|MAP2K1|GSK3B|CASP9|BRAF|AKT1	67710	41706|41572|41640|41770|41546|42132|41342|41908|41664|41322	2.49e-13		hsa05213	1.37773e+16	0
65	10	KEGG Pathways		Renal cell carcinoma	4.61e-12	MAPK1|CREBBP|MAPK3|EP300|MAP2K1|MET|JUN|BRAF|HIF1A|AKT1	67710	41706|40998|41572|41470|42132|41922|41670|41664|41916|41322	6.99e-13		hsa05211	1.33363e+16	0
99	11	KEGG Pathways		Th17 cell differentiation	4.85e-12	MAPK1|MAPK14|MAPK3|STAT3|HSP90AA1|JUN|HSP90AB1|JAK2|MAPK8|RELA|HIF1A	67710	41706|41078|41572|41046|42036|41670|41570|42230|42072|42154|41916	7.5e-14		hsa04659	1.33143e+16	0
100	11	KEGG Pathways		Toll-like receptor signaling pathway	5.27e-12	MAPK1|MAPK14|MAPK3|MAP2K1|CASP8|JUN|TLR4|MAPK8|RELA|TNF|AKT1	67710	41706|41078|41572|42132|41888|41670|41094|42072|42154|42114|41322	8.31e-13		hsa04620	1.32782e+16	0
100	11	KEGG Pathways		T cell receptor signaling pathway	5.27e-12	MAPK1|MAPK14|CDK4|MAPK3|MAP2K1|GSK3B|JUN|MAPK8|RELA|TNF|AKT1	67710	41706|41078|41166|41572|42132|41342|41670|42072|42154|42114|41322	8.31e-13		hsa04660	1.32782e+16	0
146	12	KEGG Pathways		Gastric cancer	7.05e-12	MAPK1|RPS6KB1|MAPK3|TP53|ERBB2|EGFR|MAP2K1|MET|GSK3B|BCL2|BRAF|AKT1	67710	41706|42222|41572|41640|41770|41546|42132|41922|41342|41756|41664|41322	1.15e-12		hsa05226	1.31518e+16	0
70	10	KEGG Pathways		Platinum drug resistance	8.25e-12	MAPK1|MDM2|MAPK3|TP53|ERBB2|CASP3|CASP9|CASP8|BCL2|AKT1	67710	41706|42014|41572|41640|41770|41170|41908|41888|41756|41322	1.37e-12		hsa01524	1.30835e+16	0
150	12	KEGG Pathways		Cellular senescence	9.21e-12	SIRT1|MAPK1|MAPK14|CDK4|MDM2|MAPK3|TP53|MAP2K1|CDK1|RELA|CHEK1|AKT1	67710	42196|41706|41078|41166|42014|41572|41640|42132|41076|42154|41868|41322	1.56e-12		hsa04218	1303574036980315	0
71	10	KEGG Pathways		Glioma	9.21e-12	MAPK1|CDK4|MDM2|MAPK3|TP53|EGFR|MAP2K1|BRAF|AKT1|IGF1R	67710	41706|41166|42014|41572|41640|41546|42132|41664|41322|41614	1.57e-12		hsa05214	1303574036980315	0
73	10	KEGG Pathways		Pertussis	1.15e-11	MAPK1|MAPK14|MAPK3|CASP3|JUN|TLR4|MAPK8|RELA|TNF|CASP1	67710	41706|41078|41572|41170|41670|41094|42072|42154|42114|41804	2.02e-12		hsa05133	1.29393e+16	0
210	13	KEGG Pathways		Human T-cell leukemia virus 1 infection	1.4e-12	MAPK1|CDK4|CREBBP|MAPK3|EP300|TP53|MAP2K1|JUN|MAPK8|RELA|CHEK1|TNF|AKT1	67710	41706|41166|40998|41572|41470|41640|42132|41670|42072|42154|41868|42114|41322	2.51e-12		hsa05166	1.28539e+16	0
75	10	KEGG Pathways		Chronic myeloid leukemia	1.42e-11	MAPK1|CDK4|MDM2|MAPK3|TP53|MAP2K1|HDAC1|RELA|BRAF|AKT1	67710	41706|41166|42014|41572|41640|42132|41894|42154|41664|41322	2.59e-12		hsa05220	1.28477e+16	0
354	15	KEGG Pathways		Alzheimer disease	2.15e-11	MAPK1|MAPK3|APP|MAP2K1|CASP3|GSK3B|CASP9|CASP8|PTGS2|MAPK8|GAPDH|RELA|TNF|BRAF|AKT1	67710	41706|41572|42192|42132|41170|41342|41908|41888|41504|42072|41792|42154|42114|41664|41322	3.96e-12		hsa05010	1.26676e+16	0
117	11	KEGG Pathways		Growth hormone synthesis, secretion and action	2.2e-12	MAPK1|MAPK14|CREBBP|MAPK3|EP300|STAT3|MAP2K1|GSK3B|JAK2|MAPK8|AKT1	67710	41706|41078|40998|41572|41470|41046|42132|41342|42230|42072|41322	4.13e-12		hsa04935	1.26576e+16	0
97	10	KEGG Pathways		Chagas disease	1.46e-10	MAPK1|MAPK14|MAPK3|CASP8|JUN|TLR4|MAPK8|RELA|TNF|AKT1	67710	41706|41078|41572|41888|41670|41094|42072|42154|42114|41322	2.78e-11		hsa05142	1.18356e+16	0
147	11	KEGG Pathways		Necroptosis	2.22e-10	STAT3|HSP90AA1|CASP8|PARP1|HSP90AB1|TLR4|JAK2|MAPK8|BCL2|TNF|CASP1	67710	41046|42036|41888|41914|41570|41094|42230|42072|41756|42114|41804	4.29e-11		hsa04217	1165364702554936	0
68	9	KEGG Pathways		Central carbon metabolism in cancer	3.02e-10	MAPK1|MAPK3|TP53|ERBB2|EGFR|MAP2K1|MET|HIF1A|AKT1	67710	41706|41572|41640|41770|41546|42132|41922|41916|41322	5.92e-11		hsa05230	1151999305704285	0
69	9	KEGG Pathways		Adherens junction	3.35e-10	MAPK1|CREBBP|MAPK3|EP300|ERBB2|EGFR|MET|SRC|IGF1R	67710	41706|40998|41572|41470|41770|41546|41922|41704|41614	6.68e-11		hsa04520	1.1475e+16	0
69	9	KEGG Pathways		Leishmaniasis	3.35e-10	MAPK1|MAPK14|MAPK3|PTGS2|JUN|TLR4|JAK2|RELA|TNF	67710	41706|41078|41572|41504|41670|41094|42230|42154|42114	6.68e-11		hsa05140	1.1475e+16	0
72	9	KEGG Pathways		p53 signaling pathway	4.63e-10	CDK4|MDM2|TP53|CASP3|CASP9|CASP8|CDK1|BCL2|CHEK1	67710	41166|42014|41640|41170|41908|41888|41076|41756|41868	9.5e-12		hsa04115	1.13344e+16	0
116	10	KEGG Pathways		Sphingolipid signaling pathway	7.03e-10	MAPK1|MAPK14|MAPK3|TP53|MAP2K1|MAPK8|BCL2|RELA|TNF|AKT1	67710	41706|41078|41572|41640|42132|42072|41756|42154|42114|41322	1.46e-10		hsa04071	1.1153e+16	0
120	10	KEGG Pathways		Osteoclast differentiation	9.51e-10	MAPK1|MAPK14|MAPK3|PPARG|MAP2K1|JUN|MAPK8|RELA|TNF|AKT1	67710	41706|41078|41572|42088|42132|41670|42072|42154|42114|41322	2.01e-10		hsa04380	1.10218e+16	0
87	9	KEGG Pathways		GnRH signaling pathway	2.14e-09	MAPK1|MMP2|MAPK14|MAPK3|EGFR|MAP2K1|JUN|SRC|MAPK8	67710	41706|41722|41078|41572|41546|42132|41670|41704|42072	4.58e-10		hsa04912	1066958622665081	0
56	8	KEGG Pathways		VEGF signaling pathway	3.29e-09	MAPK1|MAPK14|MAPK3|MAP2K1|CASP9|PTGS2|SRC|AKT1	67710	41706|41078|41572|42132|41908|41504|41704|41322	7.14e-10		hsa04370	1.04828e+16	0
95	9	KEGG Pathways		Choline metabolism in cancer	4.33e-09	MAPK1|RPS6KB1|MAPK3|EGFR|MAP2K1|JUN|MAPK8|HIF1A|AKT1	67710	41706|42222|41572|41546|42132|41670|42072|41916|41322	9.54e-10		hsa05231	1.03635e+16	0
65	8	KEGG Pathways		Epithelial cell signaling in Helicobacter pylori infection	9.54e-09	MAPK14|EGFR|CASP3|MET|JUN|SRC|MAPK8|RELA	67710	41078|41546|41170|41922|41670|41704|42072|42154	2.13e-09		hsa05120	1.00205e+16	0
67	8	KEGG Pathways		Acute myeloid leukemia	1.18e-08	MAPK1|RPS6KB1|MAPK3|STAT3|MAP2K1|RELA|BRAF|AKT1	67710	41706|42222|41572|41046|42132|42154|41664|41322	2.66e-09		hsa05221	9928117992693876	0
120	9	KEGG Pathways		Cell cycle	2.95e-08	CDK4|MDM2|CREBBP|EP300|TP53|GSK3B|HDAC1|CDK1|CHEK1	67710	41166|42014|40998|41470|41640|41342|41894|41076|41868	6.76e-09		hsa04110	9530177984021836	0
186	10	KEGG Pathways		Chemokine signaling pathway	5.19e-08	MAPK1|MAPK3|STAT3|MAP2K1|GSK3B|SRC|JAK2|RELA|BRAF|AKT1	67710	41706|41572|41046|42132|41342|41704|42230|42154|41664|41322	1.2e-09		hsa04062	9284832642151544	0
131	9	KEGG Pathways		Autophagy - animal	6.01e-08	MAPK1|RPS6KB1|MAPK3|MAP2K1|MAPK8|BCL2|HIF1A|AKT1|IGF1R	67710	41706|42222|41572|42132|42072|41756|41916|41322|41614	1.41e-08		hsa04140	922112552799726	0
201	10	KEGG Pathways		Rap1 signaling pathway	1.04e-07	MAPK1|MAPK14|MAPK3|EGFR|MAP2K1|MET|SRC|BRAF|AKT1|IGF1R	67710	41706|41078|41572|41546|42132|41922|41704|41664|41322|41614	2.48e-08		hsa04015	8982966660701219	0
141	9	KEGG Pathways		Signaling pathways regulating pluripotency of stem cells	1.09e-07	MAPK1|MAPK14|MAPK3|STAT3|MAP2K1|GSK3B|JAK2|AKT1|IGF1R	67710	41706|41078|41572|41046|42132|41342|42230|41322|41614	2.62e-08		hsa04550	8962573502059377	0
92	8	KEGG Pathways		Small cell lung cancer	1.14e-07	CDK4|TP53|CASP3|CASP9|PTGS2|BCL2|RELA|AKT1	67710	41166|41640|41170|41908|41504|41756|42154|41322	2.79e-08		hsa05222	8943095148663527	0
207	10	KEGG Pathways		cAMP signaling pathway	1.32e-07	MAPK1|CREBBP|MAPK3|EP300|MAP2K1|JUN|MAPK8|RELA|BRAF|AKT1	67710	41706|40998|41572|41470|42132|41670|42072|42154|41664|41322	3.27e-08		hsa04024	887942606879415	0
55	7	KEGG Pathways		Legionellosis	1.34e-07	CASP3|CASP9|CASP8|TLR4|RELA|TNF|CASP1	67710	41170|41908|41888|41094|42154|42114|41804	3.34e-08		hsa05134	8872895201635191	0
150	9	KEGG Pathways		mTOR signaling pathway	1.74e-07	MAPK1|RPS6KB1|MAPK3|MAP2K1|GSK3B|TNF|BRAF|AKT1|IGF1R	67710	41706|42222|41572|42132|41342|42114|41664|41322|41614	4.41e-08		hsa04150	87594507517174	0
65	7	KEGG Pathways		Fc epsilon RI signaling pathway	3.83e-07	MAPK1|MAPK14|MAPK3|MAP2K1|MAPK8|TNF|AKT1	67710	41706|41078|41572|42132|42072|42114|41322	9.8e-09		hsa04664	8416801226031378	0
37	6	KEGG Pathways		Thyroid cancer	6.83e-07	MAPK1|MAPK3|TP53|PPARG|MAP2K1|BRAF	67710	41706|41572|41640|42088|42132|41664	1.77e-07		hsa05216	8165579296318468	0
121	8	KEGG Pathways		Oocyte meiosis	8.21e-07	MAPK1|MAPK14|MAPK3|MAP2K1|PGR|AR|CDK1|IGF1R	67710	41706|41078|41572|42132|42128|41334|41076|41614	2.15e-07		hsa04114	8085656842880559	0
78	7	KEGG Pathways		B cell receptor signaling pathway	1.21e-06	MAPK1|MAPK3|MAP2K1|GSK3B|JUN|RELA|AKT1	67710	41706|41572|42132|41342|41670|42154|41322	3.19e-07		hsa04662	791721462968355	0
132	8	KEGG Pathways		Insulin signaling pathway	1.54e-06	MAPK1|RPS6KB1|MAPK3|MAP2K1|GSK3B|MAPK8|BRAF|AKT1	67710	41706|42222|41572|42132|41342|42072|41664|41322	4.11e-07		hsa04910	7812479279163538	0
85	7	KEGG Pathways		Th1 and Th2 cell differentiation	2.06e-06	MAPK1|MAPK14|MAPK3|JUN|JAK2|MAPK8|RELA	67710	41706|41078|41572|41670|42230|42072|42154	5.59e-07		hsa04658	7686132779630847	0
87	7	KEGG Pathways		Longevity regulating pathway	2.37e-06	SIRT1|RPS6KB1|TP53|PPARG|RELA|AKT1|IGF1R	67710	42196|42222|41640|42088|42154|41322|41614	6.5e-08		hsa04211	7625251653989896	0
146	8	KEGG Pathways		Non-alcoholic fatty liver disease	3.15e-06	CASP3|GSK3B|CASP8|JUN|MAPK8|RELA|TNF|AKT1	67710	41170|41342|41888|41670|42072|42154|42114|41322	8.73e-07		hsa04932	7501689446210399	0
225	9	KEGG Pathways		Ras signaling pathway	4.71e-06	MAPK1|MAPK3|EGFR|MAP2K1|MET|MAPK8|RELA|AKT1|IGF1R	67710	41706|41572|41546|42132|41922|42072|42154|41322|41614	1.32e-06		hsa04014	7326979092871104	0
158	8	KEGG Pathways		JAK-STAT signaling pathway	5.56e-06	CREBBP|EP300|STAT3|EGFR|MCL1|JAK2|BCL2|AKT1	67710	40998|41470|41046|41546|42058|42230|41756|41322	1.57e-06		hsa04630	7254925208417943	0
106	7	KEGG Pathways		Insulin resistance	8.25e-06	RPS6KB1|STAT3|GSK3B|MAPK8|RELA|TNF|AKT1	67710	42222|41046|41342|42072|42154|42114|41322	2.36e-06		hsa04931	7083546051450075	0
108	7	KEGG Pathways		Serotonergic synapse	9.23e-06	MAPK1|MAPK3|APP|MAP2K1|CASP3|PTGS2|BRAF	67710	41706|41572|42192|42132|41170|41504|41664	2.66e-06		hsa04726	7034798298974088	0
171	8	KEGG Pathways		Transcriptional misregulation in cancer	9.72e-06	MDM2|TP53|PPARG|MET|MMP9|HDAC1|RELA|IGF1R	67710	42014|41640|42088|41922|41338|41894|42154|41614	2.83e-06		hsa05202	7012333735073726	0
63	6	KEGG Pathways		Long-term potentiation	1.12e-05	MAPK1|CREBBP|MAPK3|EP300|MAP2K1|BRAF	67710	41706|40998|41572|41470|42132|41664	3.29e-06		hsa04720	6950781977329819	0
64	6	KEGG Pathways		Mitophagy - animal	1.21e-05	TP53|JUN|SRC|MAPK8|RELA|HIF1A	67710	41640|41670|41704|42072|42154|41916	3.59e-06		hsa04137	691721462968355	0
30	5	KEGG Pathways		Apoptosis - multiple species	1.28e-05	CASP3|CASP9|CASP8|MAPK8|BCL2	67710	41170|41908|41888|42072|41756	3.85e-06		hsa04215	6892790030352132	0
68	6	KEGG Pathways		Adipocytokine signaling pathway	1.66e-05	STAT3|JAK2|MAPK8|RELA|TNF|AKT1	67710	41046|42230|42072|42154|42114|41322	5.04e-06		hsa04920	6779891911959945	0
295	9	KEGG Pathways		Huntington disease	4.07e-05	CREBBP|EP300|TP53|PPARG|CASP3|CASP9|CASP8|HDAC1|MAPK8	67710	40998|41470|41640|42088|41170|41908|41888|41894|42072	1.25e-05		hsa05016	6390405590774779	0
87	6	KEGG Pathways		Gap junction	6.43e-05	MAPK1|MAPK3|EGFR|MAP2K1|SRC|CDK1	67710	41706|41572|41546|42132|41704|41076	1.99e-05		hsa04540	6191789027075778	0
147	7	KEGG Pathways		Oxytocin signaling pathway	6.43e-05	MAPK1|MAPK3|EGFR|MAP2K1|PTGS2|JUN|SRC	67710	41706|41572|41546|42132|41504|41670|41704	1.99e-05		hsa04921	6191789027075778	0
91	6	KEGG Pathways		TGF-beta signaling pathway	8.12e-05	MAPK1|RPS6KB1|CREBBP|MAPK3|EP300|TNF	67710	41706|42222|40998|41572|41470|42114	2.56e-05		hsa04350	6090443970758825	0
153	7	KEGG Pathways		Cushing syndrome	8.12e-05	MAPK1|CDK4|MAPK3|EGFR|MAP2K1|GSK3B|BRAF	67710	41706|41166|41572|41546|42132|41342|41664	2.58e-05		hsa04934	6090443970758825	0
95	6	KEGG Pathways		Melanogenesis	0.000101	MAPK1|CREBBP|MAPK3|EP300|MAP2K1|GSK3B	67710	41706|40998|41572|41470|42132|41342	3.26e-05		hsa04916	5995678626217358	0
101	6	KEGG Pathways		NF-kappa B signaling pathway	0.000141	PARP1|PTGS2|TLR4|BCL2|RELA|TNF	67710	41914|41504|41094|41756|42154|42114	4.59e-05		hsa04064	585078088734462	0
104	6	KEGG Pathways		Parathyroid hormone synthesis, secretion and action	0.000165	MAPK1|MAPK3|EGFR|MAP2K1|BCL2|BRAF	67710	41706|41572|41546|42132|41756|41664	5.4e-06		hsa04928	5782516055786093	0
263	8	KEGG Pathways		Prion disease	0.000206	MAPK1|MAPK14|MAPK3|CASP3|GSK3B|CASP9|MAPK8|TNF	67710	41706|41078|41572|41170|41342|41908|42072|42114	6.82e-05		hsa05020	5686132779630847	0
109	6	KEGG Pathways		Cholinergic synapse	0.000209	MAPK1|MAPK3|MAP2K1|JAK2|BCL2|AKT1	67710	41706|41572|42132|42230|41756|41322	7.02e-05		hsa04725	5679853713888946	0
478	10	KEGG Pathways		Herpes simplex virus 1 infection	0.000209	TP53|CASP3|CASP9|CASP8|SRC|JAK2|BCL2|RELA|TNF|AKT1	67710	41640|41170|41908|41888|41704|42230|41756|42154|42114|41322	6.98e-05		hsa05168	5679853713888946	0
59	5	KEGG Pathways		Long-term depression	0.000251	MAPK1|MAPK3|MAP2K1|BRAF|IGF1R	67710	41706|41572|42132|41664|41614	8.52e-05		hsa04730	5600326278518961	0
59	5	KEGG Pathways		Inflammatory bowel disease	0.000251	STAT3|JUN|TLR4|RELA|TNF	67710	41046|41670|41094|42154|42114	8.52e-05		hsa05321	5600326278518961	0
61	5	KEGG Pathways		Longevity regulating pathway - multiple species	0.000288	SIRT1|RPS6KB1|HDAC1|AKT1|IGF1R	67710	42196|42222|41894|41322|41614	9.95e-05		hsa04213	5540607512240769	0
63	5	KEGG Pathways		GnRH secretion	0.000332	MAPK1|MAPK3|MAP2K1|ESR2|AKT1	67710	41706|41572|42132|42218|41322	0.000116		hsa04929	5478861916295964	0
120	6	KEGG Pathways		Natural killer cell mediated cytotoxicity	0.000342	MAPK1|MAPK3|MAP2K1|CASP3|TNF|BRAF	67710	41706|41572|42132|41170|42114|41664	1.2e-05		hsa04650	5465973893943865	0
69	5	KEGG Pathways		RIG-I-like receptor signaling pathway	0.000498	MAPK14|CASP8|MAPK8|RELA|TNF	67710	41078|41888|42072|42154|42114	0.000176		hsa04622	5302770657240282	0
154	6	KEGG Pathways		Wnt signaling pathway	0.00135	CREBBP|EP300|TP53|GSK3B|JUN|MAPK8	67710	40998|41470|41640|41342|41670|42072	0.000482		hsa04310	4.86967e+16	0
90	5	KEGG Pathways		Fc gamma R-mediated phagocytosis	0.00169	MAPK1|RPS6KB1|MAPK3|MAP2K1|AKT1	67710	41706|42222|41572|42132|41322	0.000607		hsa04666	4772113295386326	0
45	4	KEGG Pathways		Type II diabetes mellitus	0.00266	MAPK1|MAPK3|MAPK8|TNF	67710	41706|41572|42072|42114	0.000965		hsa04930	4575118363368933	0
120	5	KEGG Pathways		AMPK signaling pathway	0.00631	SIRT1|RPS6KB1|PPARG|AKT1|IGF1R	67710	42196|42222|42088|41322|41614	0.00231		hsa04152	4.19997e+16	0
122	5	KEGG Pathways		Platelet activation	0.00676	MAPK1|MAPK14|MAPK3|SRC|AKT1	67710	41706|41078|41572|41704|41322	0.00249		hsa04611	4.17005e+16	0
209	6	KEGG Pathways		Regulation of actin cytoskeleton	0.00696	MAPK1|MAPK3|EGFR|MAP2K1|SRC|BRAF	67710	41706|41572|41546|42132|41704|41664	0.00259		hsa04810	4157390760389438	0
133	5	KEGG Pathways		Apelin signaling pathway	0.00991	MAPK1|RPS6KB1|MAPK3|MAP2K1|AKT1	67710	41706|42222|41572|42132|41322	0.00372		hsa04371	4.00393e+16	0
142	5	KEGG Pathways		Retrograde endocannabinoid signaling	0.0013	MAPK1|MAPK14|MAPK3|PTGS2|MAPK8	67710	41706|41078|41572|41504|42072	0.00503		hsa04723	3886056647693163	0
350	7	KEGG Pathways		Amyotrophic lateral sclerosis	0.0013	MAPK14|TP53|CASP3|CASP9|BCL2|TNF|CASP1	67710	41078|41640|41170|41908|41756|42114|41804	0.00507		hsa05014	3886056647693163	0
147	5	KEGG Pathways		Phospholipase D signaling pathway	0.0015	MAPK1|MAPK3|EGFR|MAP2K1|AKT1	67710	41706|41572|41546|42132|41322	0.00589		hsa04072	3.82391e+16	0
146	5	KEGG Pathways		Adrenergic signaling in cardiomyocytes	0.0015	MAPK1|MAPK14|MAPK3|BCL2|AKT1	67710	41706|41078|41572|41756|41322	0.00571		hsa04261	3.82391e+16	0
146	5	KEGG Pathways		Alcoholism	0.0015	MAPK1|MAPK3|MAP2K1|HDAC1|BRAF	67710	41706|41572|42132|41894|41664	0.00571		hsa05034	3.82391e+16	0
157	5	KEGG Pathways		Tight junction	0.002	CDK4|ERBB2|JUN|SRC|MAPK8	67710	41166|41770|41670|41704|42072	0.00797		hsa04530	3.69897e+16	0
163	5	KEGG Pathways		Protein processing in endoplasmic reticulum	0.0024	HSP90AA1|HSP90AB1|MAPK8|NFE2L2|BCL2	67710	42036|41570|42072|41450|41756	0.00947		hsa04141	3619788758288394	0
176	5	KEGG Pathways		Axon guidance	0.0034	MAPK1|MAPK3|MET|GSK3B|SRC	67710	41706|41572|41922|41342|41704	0.0013		hsa04360	3.46852e+16	0
100	4	KEGG Pathways		Glucagon signaling pathway	0.0047	SIRT1|CREBBP|EP300|AKT1	67710	42196|40998|41470|41322	0.0019		hsa04922	3.3279e+16	0
101	4	KEGG Pathways		Amoebiasis	0.0048	CASP3|TLR4|RELA|TNF	67710	41170|41094|42154|42114	0.0019		hsa05146	3318758762624413	0
46	3	KEGG Pathways		Malaria	0.008	MET|TLR4|TNF	67710	41922|41094|42114	0.0033		hsa05144	3096910013008056	0
52	3	KEGG Pathways		Notch signaling pathway	11	CREBBP|EP300|HDAC1	67710	40998|41470|41894	0.0046		hsa04330	2958607314841775	0
126	4	KEGG Pathways		Dopaminergic synapse	11	MAPK14|GSK3B|MAPK8|AKT1	67710	41078|41342|42072|41322	0.0044		hsa04728	2958607314841775	0
132	4	KEGG Pathways		Vascular smooth muscle contraction	12	MAPK1|MAPK3|MAP2K1|BRAF	67710	41706|41572|42132|41664	0.0052		hsa04270	2.92082e+16	0
236	5	KEGG Pathways		Parkinson disease	12	TP53|CASP3|CASP9|MAPK8|NFE2L2	67710	41640|41170|41908|42072|41450	0.005		hsa05012	2.92082e+16	0
55	3	KEGG Pathways		Viral myocarditis	13	CASP3|CASP9|CASP8	67710	41170|41908|41888	0.0054		hsa05416	2886056647693163	0
64	3	KEGG Pathways		Antigen processing and presentation	19	HSP90AA1|HSP90AB1|TNF	67710	42036|41570|42114	0.0082		hsa04612	2.72125e+16	0
65	3	KEGG Pathways		Amphetamine addiction	2	SIRT1|JUN|HDAC1	67710	42196|41670|41894	0.0085		hsa05031	2698970004336019	0
163	4	KEGG Pathways		cGMP-PKG signaling pathway	26	MAPK1|MAPK3|MAP2K1|AKT1	67710	41706|41572|42132|41322	11		hsa04022	2585026652029182	0
83	3	KEGG Pathways		Rheumatoid arthritis	39	JUN|TLR4|TNF	67710	41670|41094|42114	17		hsa05323	2.40894e+16	0
92	3	KEGG Pathways		Inflammatory mediator regulation of TRP channels	51	MAPK14|SRC|MAPK8	67710	41078|41704|42072	22		hsa04750	2.29243e+16	0
31	2	KEGG Pathways		Antifolate resistance	83	RELA|TNF	67710	42154|42114	37		hsa01523	2.08092e+16	0
111	3	KEGG Pathways		Leukocyte transendothelial migration	85	MMP2|MAPK14|MMP9	67710	41722|41078|41338	37		hsa04670	2.07058e+16	0
241	4	KEGG Pathways		Endocytosis	101	MDM2|EGFR|SRC|IGF1R	67710	42014|41546|41704|41614	45		hsa04144	1.99568e+16	0
37	2	KEGG Pathways		Aldosterone-regulated sodium reabsorption	113	MAPK1|MAPK3	67710	41706|41572	51		hsa04960	1.94692e+16	0
41	2	KEGG Pathways		Ferroptosis	136	HMOX1|TP53	67710	41192|41640	62		hsa04216	1.86646e+16	0
46	2	KEGG Pathways		Hedgehog signaling pathway	168	GSK3B|BCL2	67710	41342|41756	76		hsa04340	1.77469e+16	0
49	2	KEGG Pathways		Cocaine addiction	187	JUN|RELA	67710	41670|42154	86		hsa05030	1728158393463501	0
50	2	KEGG Pathways		Ovarian steroidogenesis	193	PTGS2|IGF1R	67710	41504|41614	89		hsa04913	1714442690992226	0
54	2	KEGG Pathways		Regulation of lipolysis in adipocytes	221	PTGS2|AKT1	67710	41504|41322	103		hsa04923	1655607726314889	0
62	2	KEGG Pathways		Cytosolic DNA-sensing pathway	284	RELA|CASP1	67710	42154|41804	133		hsa04623	1.54668e+16	0
63	2	KEGG Pathways		Basal cell carcinoma	291	TP53|GSK3B	67710	41640|41342	137		hsa05217	1.53611e+16	0
70	2	KEGG Pathways		Bacterial invasion of epithelial cells	351	MET|SRC	67710	41922|41704	166		hsa05100	1454692883534176	0

## Sheet: Cluster_2
# background genes	# genes	category	chart color	description	FDR value	genes	network.SUID	nodes.SUID	p-value	PMID	term name	transferred FDR value	year
515	20	KEGG Pathways		Pathways in cancer	3.19e-16	IL2|GLI1|PIK3CA|CDK6|CDK2|KIT|TERT|PRKACA|MMP1|NOS2|PTK2|TGFBR2|CASP7|ABL1|ALK|FGFR1|RAF1|PIK3R1|NTRK1|JAK1	67899	41718|41176|42030|41260|41010|41802|41368|41578|41518|41632|41522|41044|41172|41930|41462|41392|41622|42228|42068|41554	9.5e-20		hsa05200	1.74962e+16	0
349	13	KEGG Pathways		PI3K-Akt signaling pathway	5.68e-09	IL2|KDR|PIK3CA|CDK6|CDK2|KIT|NOS3|PTK2|FGFR1|RAF1|PIK3R1|NTRK1|JAK1	67899	41718|42182|42030|41260|41010|41802|41424|41522|41392|41622|42228|42068|41554	3.38e-11		hsa04151	1.02457e+16	0
126	9	KEGG Pathways		Relaxin signaling pathway	1.03e-07	MAPK13|PIK3CA|NOS3|PRKACA|MMP1|NOS2|TGFBR2|RAF1|PIK3R1	67899	42252|42030|41424|41578|41518|41632|41044|41622|42228	9.2e-11		hsa04926	8987162775294827	0
56	7	KEGG Pathways		VEGF signaling pathway	4.17e-07	MAPK13|KDR|PIK3CA|NOS3|PTK2|RAF1|PIK3R1	67899	42252|42182|42030|41424|41522|41622|42228	5.91e-09		hsa04370	8379863945026242	0
97	8	KEGG Pathways		Chagas disease	4.17e-07	MAPK13|SERPINE1|IL2|PIK3CA|ACE|NOS2|TGFBR2|PIK3R1	67899	42252|41314|41718|42030|41516|41632|41044|42228	4.96e-09		hsa05142	8379863945026242	0
225	9	KEGG Pathways		Ras signaling pathway	7.04e-06	KDR|PIK3CA|KIT|PRKACA|ABL1|FGFR1|RAF1|PIK3R1|NTRK1	67899	42182|42030|41802|41578|41930|41392|41622|42228|42068	1.26e-07		hsa04014	7152427340857888	0
150	8	KEGG Pathways		Cellular senescence	7.04e-06	MAPK13|SERPINE1|PIK3CA|CDK6|CDK2|TGFBR2|RAF1|PIK3R1	67899	42252|41314|42030|41260|41010|41044|41622|42228	1.32e-07		hsa04218	7152427340857888	0
95	7	KEGG Pathways		Progesterone-mediated oocyte maturation	7.8e-07	MAPK13|AURKA|PIK3CA|CDK2|PRKACA|RAF1|PIK3R1	67899	42252|41742|42030|41010|41578|41622|42228	1.86e-07		hsa04914	710790539730952	0
96	7	KEGG Pathways		AGE-RAGE signaling pathway in diabetic complications	7.8e-07	MAPK13|SERPINE1|NOX4|PIK3CA|NOS3|TGFBR2|PIK3R1	67899	42252|41314|41248|42030|41424|41044|42228	1.99e-07		hsa04933	710790539730952	0
157	8	KEGG Pathways		Hepatitis C	7.8e-07	SCARB1|PIK3CA|CDK6|CDK2|PPARA|RAF1|PIK3R1|JAK1	67899	42080|42030|41260|41010|41870|41622|42228|41554	1.86e-07		hsa05160	710790539730952	0
194	8	KEGG Pathways		Proteoglycans in cancer	2.8e-06	MAPK13|KDR|PIK3CA|PRKACA|PTK2|FGFR1|RAF1|PIK3R1	67899	42252|42182|42030|41578|41522|41392|41622|42228	9.16e-07		hsa05205	6552841968657781	0
68	6	KEGG Pathways		Central carbon metabolism in cancer	2.98e-05	PIK3CA|KIT|FGFR1|RAF1|PIK3R1|NTRK1	67899	42030|41802|41392|41622|42228|42068	1.06e-06		hsa05230	6525783735923745	0
71	6	KEGG Pathways		Pancreatic cancer	3.5e-06	PIK3CA|CDK6|TGFBR2|RAF1|PIK3R1|JAK1	67899	42030|41260|41044|41622|42228|41554	1.35e-06		hsa05212	6455931955649724	0
210	8	KEGG Pathways		Human T-cell leukemia virus 1 infection	3.99e-05	IL2|PIK3CA|CDK2|TERT|PRKACA|TGFBR2|PIK3R1|JAK1	67899	41718|42030|41010|41368|41578|41044|42228|41554	1.66e-06		hsa05166	6399027104313252	0
75	6	KEGG Pathways		Chronic myeloid leukemia	4.13e-05	PIK3CA|CDK6|TGFBR2|ABL1|RAF1|PIK3R1	67899	42030|41260|41044|41930|41622|42228	1.84e-06		hsa05220	63840499483436	0
217	8	KEGG Pathways		Human cytomegalovirus infection	4.47e-05	MAPK13|PIK3CA|CDK6|PRKACA|PTK2|RAF1|PIK3R1|JAK1	67899	42252|42030|41260|41578|41522|41622|42228|41554	2.13e-06		hsa05163	6349692476868063	0
324	9	KEGG Pathways		Human papillomavirus infection	5.36e-05	PIK3CA|CDK6|CDK2|TERT|PRKACA|PTK2|RAF1|PIK3R1|JAK1	67899	42030|41260|41010|41368|41578|41522|41622|42228|41554	2.71e-06		hsa05165	6270835210307231	0
146	7	KEGG Pathways		Gastric cancer	5.87e-05	PIK3CA|CDK2|TERT|TGFBR2|RAF1|PIK3R1|ABCB1	67899	42030|41010|41368|41044|41622|42228|41812	3.15e-06		hsa05226	6231361898752386	0
87	6	KEGG Pathways		PD-L1 expression and PD-1 checkpoint pathway in cancer	7.51e-05	MAPK13|PIK3CA|ALK|RAF1|PIK3R1|JAK1	67899	42252|42030|41462|41622|42228|41554	4.25e-06		hsa05235	6124360062995832	0
158	7	KEGG Pathways		Hepatitis B	8.89e-05	MAPK13|PIK3CA|CDK2|TGFBR2|RAF1|PIK3R1|JAK1	67899	42252|42030|41010|41044|41622|42228|41554	5.29e-06		hsa05161	6051098239029786	0
92	6	KEGG Pathways		Small cell lung cancer	9.31e-05	PIK3CA|CDK6|CDK2|NOS2|PTK2|PIK3R1	67899	42030|41260|41010|41632|41522|42228	5.82e-06		hsa05222	6031050319018657	0
94	6	KEGG Pathways		Endocrine resistance	1e-05	MAPK13|PIK3CA|PRKACA|PTK2|RAF1|PIK3R1	67899	42252|42030|41578|41522|41622|42228	6.57e-06		hsa01522	6	0
97	6	KEGG Pathways		Prostate cancer	0.000115	PIK3CA|CDK2|MMP3|FGFR1|RAF1|PIK3R1	67899	42030|41010|41014|41392|41622|42228	7.84e-06		hsa05215	5939302159646388	0
100	6	KEGG Pathways		T cell receptor signaling pathway	1.3e-05	MAPK13|IL2|PIK3CA|FYN|RAF1|PIK3R1	67899	42252|41718|42030|41004|41622|42228	9.32e-06		hsa04660	5886056647693163	0
183	7	KEGG Pathways		Viral carcinogenesis	0.000187	PIK3CA|CDK6|CDK2|PRKACA|HDAC6|PIK3R1|JAK1	67899	42030|41260|41010|41578|41830|42228|41554	1.39e-05		hsa05203	5728158393463502	0
286	8	KEGG Pathways		MAPK signaling pathway	0.000216	MAPK13|KDR|KIT|PRKACA|TGFBR2|FGFR1|RAF1|NTRK1	67899	42252|42182|41802|41578|41044|41392|41622|42068	1.67e-05		hsa04010	5665546248849069	0
112	6	KEGG Pathways		Neurotrophin signaling pathway	2.2e-05	MAPK13|PIK3CA|ABL1|RAF1|PIK3R1|NTRK1	67899	42252|42030|41930|41622|42228|42068	1.77e-05		hsa04722	5657577319177793	0
116	6	KEGG Pathways		Sphingolipid signaling pathway	0.000258	MAPK13|PIK3CA|NOS3|FYN|RAF1|PIK3R1	67899	42252|42030|41424|41004|41622|42228	2.15e-05		hsa04071	558838029403677	0
117	6	KEGG Pathways		Growth hormone synthesis, secretion and action	0.000262	MAPK13|PIK3CA|PRKACA|PTK2|RAF1|PIK3R1	67899	42252|42030|41578|41522|41622|42228	2.26e-05		hsa04935	5581698708680254	0
201	7	KEGG Pathways		Rap1 signaling pathway	0.000288	MAPK13|KDR|PIK3CA|KIT|FGFR1|RAF1|PIK3R1	67899	42252|42182|42030|41802|41392|41622|42228	2.57e-05		hsa04015	5540607512240769	0
120	6	KEGG Pathways		Osteoclast differentiation	0.000288	MAPK13|PIK3CA|FYN|TGFBR2|PIK3R1|JAK1	67899	42252|42030|41004|41044|42228|41554	2.61e-05		hsa04380	5540607512240769	0
122	6	KEGG Pathways		Platelet activation	3e-05	MAPK13|PIK3CA|NOS3|PRKACA|FYN|PIK3R1	67899	42252|42030|41424|41578|41004|42228	2.86e-05		hsa04611	5522878745280337	0
126	6	KEGG Pathways		FoxO signaling pathway	3.5e-05	MAPK13|PIK3CA|CDK2|TGFBR2|RAF1|PIK3R1	67899	42252|42030|41010|41044|41622|42228	3.43e-05		hsa04068	5455931955649724	0
65	5	KEGG Pathways		Fc epsilon RI signaling pathway	0.000368	MAPK13|PIK3CA|FYN|RAF1|PIK3R1	67899	42252|42030|41004|41622|42228	3.72e-05		hsa04664	5434152181326481	0
129	6	KEGG Pathways		Fluid shear stress and atherosclerosis	0.000376	MAPK13|KDR|PIK3CA|NOS3|PTK2|PIK3R1	67899	42252|42182|42030|41424|41522|42228	3.92e-05		hsa05418	5424812155072339	0
68	5	KEGG Pathways		Non-small cell lung cancer	0.000429	PIK3CA|CDK6|ALK|RAF1|PIK3R1	67899	42030|41260|41462|41622|42228	4.6e-06		hsa05223	5367542707815276	0
137	6	KEGG Pathways		Measles	5e-05	IL2|PIK3CA|CDK6|CDK2|PIK3R1|JAK1	67899	41718|42030|41260|41010|42228|41554	5.5e-06		hsa05162	5301029995663982	0
72	5	KEGG Pathways		Melanoma	0.000532	PIK3CA|CDK6|FGFR1|RAF1|PIK3R1	67899	42030|41260|41392|41622|42228	6.01e-05		hsa05218	5274088367704952	0
141	6	KEGG Pathways		Signaling pathways regulating pluripotency of stem cells	0.000558	MAPK13|PIK3CA|FGFR1|RAF1|PIK3R1|JAK1	67899	42252|42030|41392|41622|42228|41554	6.47e-05		hsa04550	5253365801062422	0
146	6	KEGG Pathways		Breast cancer	0.000662	PIK3CA|CDK6|KIT|FGFR1|RAF1|PIK3R1	67899	42030|41260|41802|41392|41622|42228	7.88e-05		hsa05224	51791420105603	0
77	5	KEGG Pathways		EGFR tyrosine kinase inhibitor resistance	0.000675	KDR|PIK3CA|RAF1|PIK3R1|JAK1	67899	42182|42030|41622|42228|41554	8.24e-05		hsa01521	5170696227168975	0
81	5	KEGG Pathways		ErbB signaling pathway	0.000836	PIK3CA|PTK2|ABL1|RAF1|PIK3R1	67899	42030|41522|41930|41622|42228	0.000105		hsa04012	5077793722560984	0
159	6	KEGG Pathways		MicroRNAs in cancer	0.000995	PIK3CA|CDK6|ABL1|RAF1|PIK3R1|ABCB1	67899	42030|41260|41930|41622|42228|41812	0.000127		hsa05206	5002176919254275	0
161	6	KEGG Pathways		Hepatocellular carcinoma	0.00104	PIK3CA|CDK6|TERT|TGFBR2|RAF1|PIK3R1	67899	42030|41260|41368|41044|41622|42228	0.000137		hsa05225	4982966660701219	0
92	5	KEGG Pathways		Inflammatory mediator regulation of TRP channels	0.00142	MAPK13|PIK3CA|PRKACA|PIK3R1|NTRK1	67899	42252|42030|41578|42228|42068	1.9e-05		hsa04750	4847711655616943	0
176	6	KEGG Pathways		Axon guidance	0.00164	PIK3CA|PTK2|FYN|ABL1|RAF1|PIK3R1	67899	42030|41522|41004|41930|41622|42228	0.000225		hsa04360	4785156151952302	0
186	6	KEGG Pathways		Chemokine signaling pathway	0.00211	PIK3CA|CCR2|PRKACA|PTK2|RAF1|PIK3R1	67899	42030|41620|41578|41522|41622|42228	0.000307		hsa04062	4675717544702307	0
102	5	KEGG Pathways		HIF-1 signaling pathway	0.00211	SERPINE1|PIK3CA|NOS3|NOS2|PIK3R1	67899	41314|42030|41424|41632|42228	0.000309		hsa04066	4675717544702307	0
101	5	KEGG Pathways		C-type lectin receptor signaling pathway	0.00211	MAPK13|IL2|PIK3CA|RAF1|PIK3R1	67899	42252|41718|42030|41622|42228	0.000295		hsa04625	4675717544702307	0
101	5	KEGG Pathways		Amoebiasis	0.00211	PIK3CA|PRKACA|NOS2|PTK2|PIK3R1	67899	42030|41578|41632|41522|42228	0.000295		hsa05146	4675717544702307	0
187	6	KEGG Pathways		Kaposi sarcoma-associated herpesvirus infection	0.00211	MAPK13|PIK3CA|CDK6|RAF1|PIK3R1|JAK1	67899	42252|42030|41260|41622|42228|41554	0.000316		hsa05167	4675717544702307	0
192	6	KEGG Pathways		Epstein-Barr virus infection	0.00237	MAPK13|PIK3CA|CDK6|CDK2|PIK3R1|JAK1	67899	42252|42030|41260|41010|42228|41554	0.000367		hsa05169	4.62525e+16	0
195	6	KEGG Pathways		Focal adhesion	0.00253	KDR|PIK3CA|PTK2|FYN|RAF1|PIK3R1	67899	42182|42030|41522|41004|41622|42228	4e-05		hsa04510	4.59688e+16	0
111	5	KEGG Pathways		TNF signaling pathway	0.00286	MAPK13|PIK3CA|MMP3|CASP7|PIK3R1	67899	42252|42030|41014|41172|42228	0.000459		hsa04668	4.54363e+16	0
207	6	KEGG Pathways		cAMP signaling pathway	0.00341	GLI1|PIK3CA|PRKACA|PPARA|RAF1|PIK3R1	67899	41176|42030|41578|41870|41622|42228	0.000558		hsa04024	4.46725e+16	0
124	5	KEGG Pathways		Yersinia infection	0.00463	MAPK13|IL2|PIK3CA|PTK2|PIK3R1	67899	42252|41718|42030|41522|42228	0.000772		hsa05135	4.33442e+16	0
131	5	KEGG Pathways		Apoptosis	0.00589	PIK3CA|CASP7|RAF1|PIK3R1|NTRK1	67899	42030|41172|41622|42228|42068	0.000999		hsa04210	4229884705212898	0
354	7	KEGG Pathways		Alzheimer disease	0.00589	NOX4|PIK3CA|NOS2|CASP7|RAF1|PIK3R1|SNCA	67899	41248|42030|41632|41172|41622|42228|41154	0.0001		hsa05010	4229884705212898	0
133	5	KEGG Pathways		Apelin signaling pathway	0.00611	SERPINE1|NOS3|PRKACA|NOS2|RAF1	67899	41314|41424|41578|41632|41622	0.00107		hsa04371	4213958789757446	0
133	5	KEGG Pathways		Estrogen signaling pathway	0.00611	PIK3CA|NOS3|PRKACA|RAF1|PIK3R1	67899	42030|41424|41578|41622|42228	0.00107		hsa04915	4213958789757446	0
67	4	KEGG Pathways		Acute myeloid leukemia	0.00854	PIK3CA|KIT|RAF1|PIK3R1	67899	42030|41802|41622|42228	0.00155		hsa05221	4.06854e+16	0
68	4	KEGG Pathways		Prolactin signaling pathway	0.00888	MAPK13|PIK3CA|RAF1|PIK3R1	67899	42252|42030|41622|42228	0.00164		hsa04917	4051587034221399	0
147	5	KEGG Pathways		Phospholipase D signaling pathway	0.00913	PIK3CA|KIT|FYN|RAF1|PIK3R1	67899	42030|41802|41004|41622|42228	0.00171		hsa04072	4039529222465701	0
71	4	KEGG Pathways		Glioma	0.001	PIK3CA|CDK6|RAF1|PIK3R1	67899	42030|41260|41622|42228	0.00193		hsa05214	4	0
158	5	KEGG Pathways		JAK-STAT signaling pathway	0.0012	IL2|PIK3CA|RAF1|PIK3R1|JAK1	67899	41718|42030|41622|42228|41554	0.00024		hsa04630	3.92082e+16	0
163	5	KEGG Pathways		Influenza A	0.0014	PIK3CA|CDK6|RAF1|PIK3R1|JAK1	67899	42030|41260|41622|42228|41554	0.00277		hsa05164	3.85387e+16	0
82	4	KEGG Pathways		Colorectal cancer	0.0017	PIK3CA|TGFBR2|RAF1|PIK3R1	67899	42030|41044|41622|42228	0.00331		hsa05210	3.76955e+16	0
88	4	KEGG Pathways		Bile secretion	0.0021	SCARB1|HMGCR|PRKACA|ABCB1	67899	42080|42024|41578|41812	0.00432		hsa04976	3677780705266081	0
99	4	KEGG Pathways		Th17 cell differentiation	0.0033	MAPK13|IL2|TGFBR2|JAK1	67899	42252|41718|41044|41554	0.00672		hsa04659	3.48149e+16	0
203	5	KEGG Pathways		Human immunodeficiency virus 1 infection	0.0037	MAPK13|PIK3CA|PTK2|RAF1|PIK3R1	67899	42252|42030|41522|41622|42228	0.00767		hsa05170	3431798275933005	0
209	5	KEGG Pathways		Regulation of actin cytoskeleton	0.0041	PIK3CA|PTK2|FGFR1|RAF1|PIK3R1	67899	42030|41522|41392|41622|42228	0.00877		hsa04810	3.38722e+16	0
106	4	KEGG Pathways		Insulin resistance	0.0041	PIK3CA|NOS3|PPARA|PIK3R1	67899	42030|41424|41870|42228	0.00868		hsa04931	3.38722e+16	0
109	4	KEGG Pathways		Cholinergic synapse	0.0044	PIK3CA|PRKACA|FYN|PIK3R1	67899	42030|41578|41004|42228	0.00963		hsa04725	3.35655e+16	0
111	4	KEGG Pathways		Leukocyte transendothelial migration	0.0047	MAPK13|PIK3CA|PTK2|PIK3R1	67899	42252|42030|41522|42228	0.001		hsa04670	3.3279e+16	0
120	4	KEGG Pathways		Cell cycle	0.0062	CDK6|CDK2|PRKDC|ABL1	67899	41260|41010|41120|41930	0.0014		hsa04110	3207608310501746	0
121	4	KEGG Pathways		Oocyte meiosis	0.0062	MAPK13|AURKA|CDK2|PRKACA	67899	42252|41742|41010|41578	0.0014		hsa04114	3207608310501746	0
120	4	KEGG Pathways		Natural killer cell mediated cytotoxicity	0.0062	PIK3CA|FYN|RAF1|PIK3R1	67899	42030|41004|41622|42228	0.0014		hsa04650	3207608310501746	0
120	4	KEGG Pathways		Thyroid hormone signaling pathway	0.0062	PIK3CA|PRKACA|RAF1|PIK3R1	67899	42030|41578|41622|42228	0.0014		hsa04919	3207608310501746	0
131	4	KEGG Pathways		Autophagy - animal	0.0081	PIK3CA|PRKACA|RAF1|PIK3R1	67899	42030|41578|41622|42228	0.0019		hsa04140	3.09151e+16	0
132	4	KEGG Pathways		Insulin signaling pathway	0.0083	PIK3CA|PRKACA|RAF1|PIK3R1	67899	42030|41578|41622|42228	0.002		hsa04910	3.08092e+16	0
54	3	KEGG Pathways		Regulation of lipolysis in adipocytes	1	PIK3CA|PRKACA|PIK3R1	67899	42030|41578|42228	0.0024		hsa04923	3	0
263	5	KEGG Pathways		Prion disease	1	MAPK13|PIK3CA|PRKACA|FYN|PIK3R1	67899	42252|42030|41578|41004|42228	0.0025		hsa05020	3	0
146	4	KEGG Pathways		Non-alcoholic fatty liver disease	12	PIK3CA|CASP7|PPARA|PIK3R1	67899	42030|41172|41870|42228	0.0029		hsa04932	2.92082e+16	0
58	3	KEGG Pathways		Endometrial cancer	12	PIK3CA|RAF1|PIK3R1	67899	42030|41622|42228	0.003		hsa05213	2.92082e+16	0
61	3	KEGG Pathways		Longevity regulating pathway - multiple species	13	PIK3CA|PRKACA|PIK3R1	67899	42030|41578|42228	0.0034		hsa04213	2886056647693163	0
153	4	KEGG Pathways		Cushing syndrome	13	SCARB1|CDK6|CDK2|PRKACA	67899	42080|41260|41010|41578	0.0034		hsa04934	2886056647693163	0
63	3	KEGG Pathways		GnRH secretion	14	PIK3CA|RAF1|PIK3R1	67899	42030|41622|42228	0.0037		hsa04929	2853871964321762	0
66	3	KEGG Pathways		Renin secretion	16	REN|ACE|PRKACA	67899	41114|41516|41578	0.0043		hsa04924	2795880017344075	0
65	3	KEGG Pathways		Renal cell carcinoma	16	PIK3CA|RAF1|PIK3R1	67899	42030|41622|42228	0.0041		hsa05211	2795880017344075	0
165	4	KEGG Pathways		Tuberculosis	17	MAPK13|NOS2|RAF1|JAK1	67899	42252|41632|41622|41554	0.0045		hsa05152	2769551078621726	0
69	3	KEGG Pathways		Adherens junction	18	FYN|TGFBR2|FGFR1	67899	41004|41044|41392	0.0048		hsa04520	2744727494896694	0
70	3	KEGG Pathways		Bacterial invasion of epithelial cells	18	PIK3CA|PTK2|PIK3R1	67899	42030|41522|42228	0.005		hsa05100	2744727494896694	0
69	3	KEGG Pathways		Leishmaniasis	18	MAPK13|NOS2|JAK1	67899	42252|41632|41554	0.0048		hsa05140	2744727494896694	0
171	4	KEGG Pathways		Transcriptional misregulation in cancer	18	MMP3|PTK2|TGFBR2|NTRK1	67899	41014|41522|41044|42068	0.0051		hsa05202	2744727494896694	0
72	3	KEGG Pathways		p53 signaling pathway	19	SERPINE1|CDK6|CDK2	67899	41314|41260|41010	0.0054		hsa04115	2.72125e+16	0
73	3	KEGG Pathways		Pertussis	2	MAPK13|NOS2|CASP7	67899	42252|41632|41172	0.0057		hsa05133	2698970004336019	0
78	3	KEGG Pathways		B cell receptor signaling pathway	24	PIK3CA|RAF1|PIK3R1	67899	42030|41622|42228	0.0068		hsa04662	2619788758288394	0
187	4	KEGG Pathways		Pathogenic Escherichia coli infection	24	MAPK13|FYN|CASP7|ABL1	67899	42252|41004|41172|41930	0.0071		hsa05130	2619788758288394	0
85	3	KEGG Pathways		Th1 and Th2 cell differentiation	29	MAPK13|IL2|JAK1	67899	42252|41718|41554	0.0087		hsa04658	2.5376e+16	0
87	3	KEGG Pathways		Longevity regulating pathway	31	PIK3CA|PRKACA|PIK3R1	67899	42030|41578|42228	0.0092		hsa04211	2.50864e+16	0
87	3	KEGG Pathways		GnRH signaling pathway	31	MAPK13|PRKACA|RAF1	67899	42252|41578|41622	0.0092		hsa04912	2.50864e+16	0
91	3	KEGG Pathways		IL-17 signaling pathway	34	MAPK13|MMP3|MMP1	67899	42252|41014|41518	1		hsa04657	2468521082957745	0
90	3	KEGG Pathways		Fc gamma R-mediated phagocytosis	34	PIK3CA|RAF1|PIK3R1	67899	42030|41622|42228	1		hsa04666	2468521082957745	0
21	2	KEGG Pathways		Arginine biosynthesis	35	NOS3|NOS2	67899	41424|41632	11		hsa00220	2.45593e+16	0
209	4	KEGG Pathways		Salmonella infection	35	MAPK13|PIK3CA|CASP7|RAF1	67899	42252|42030|41172|41622	11		hsa05132	2.45593e+16	0
95	3	KEGG Pathways		Melanogenesis	38	KIT|PRKACA|RAF1	67899	41802|41578|41622	12		hsa04916	242021640338319	0
95	3	KEGG Pathways		Choline metabolism in cancer	38	PIK3CA|RAF1|PIK3R1	67899	42030|41622|42228	12		hsa05231	242021640338319	0
218	4	KEGG Pathways		Shigellosis	39	MAPK13|PIK3CA|PTK2|PIK3R1	67899	42252|42030|41522|42228	12		hsa05131	2.40894e+16	0
23	2	KEGG Pathways		Renin-angiotensin system	4	REN|ACE	67899	41114|41516	13		hsa04614	2.39794e+16	0
100	3	KEGG Pathways		Toll-like receptor signaling pathway	42	MAPK13|PIK3CA|PIK3R1	67899	42252|42030|42228	14		hsa04620	2.37675e+16	0
103	3	KEGG Pathways		Toxoplasmosis	45	MAPK13|NOS2|JAK1	67899	42252|41632|41554	15		hsa05145	2.34679e+16	0
104	3	KEGG Pathways		Parathyroid hormone synthesis, secretion and action	46	PRKACA|FGFR1|RAF1	67899	41578|41392|41622	15		hsa04928	2337242168318426	0
120	3	KEGG Pathways		AMPK signaling pathway	67	PIK3CA|HMGCR|PIK3R1	67899	42030|42024|42228	23		hsa04152	2.17393e+16	0
37	2	KEGG Pathways		Aldosterone-regulated sodium reabsorption	92	PIK3CA|PIK3R1	67899	42030|42228	31		hsa04960	2036212172654445	0
40	2	KEGG Pathways		Bladder cancer	105	MMP1|RAF1	67899	41518|41622	36		hsa05219	1978810700930062	0
146	3	KEGG Pathways		Alcoholism	113	PRKACA|HDAC6|RAF1	67899	41578|41830|41622	39		hsa05034	1.94692e+16	0
147	3	KEGG Pathways		Oxytocin signaling pathway	114	NOS3|PRKACA|RAF1	67899	41424|41578|41622	4		hsa04921	1.9431e+16	0
150	3	KEGG Pathways		mTOR signaling pathway	12	PIK3CA|RAF1|PIK3R1	67899	42030|41622|42228	42		hsa04150	1.92082e+16	0
44	2	KEGG Pathways		Carbohydrate digestion and absorption	122	PIK3CA|PIK3R1	67899	42030|42228	43		hsa04973	1913640169325252	0
45	2	KEGG Pathways		Type II diabetes mellitus	126	PIK3CA|PIK3R1	67899	42030|42228	45		hsa04930	1.89963e+16	0
46	2	KEGG Pathways		Hedgehog signaling pathway	13	GLI1|PRKACA	67899	41176|41578	47		hsa04340	1.88606e+16	0
47	2	KEGG Pathways		Arginine and proline metabolism	134	NOS3|NOS2	67899	41424|41632	49		hsa00330	1.8729e+16	0
50	2	KEGG Pathways		Ovarian steroidogenesis	15	SCARB1|PRKACA	67899	42080|41578	55		hsa04913	1823908740944319	0
55	2	KEGG Pathways		Viral myocarditis	177	FYN|ABL1	67899	41004|41930	65		hsa05416	1.75203e+16	0
191	3	KEGG Pathways		Calcium signaling pathway	218	NOS3|PRKACA|NOS2	67899	41424|41578|41632	81		hsa04020	1661543506395395	0
63	2	KEGG Pathways		Long-term potentiation	225	PRKACA|RAF1	67899	41578|41622	84		hsa04720	1.64782e+16	0
65	2	KEGG Pathways		Cortisol synthesis and secretion	237	SCARB1|PRKACA	67899	42080|41578	9		hsa04927	1.62525e+16	0
70	2	KEGG Pathways		Platinum drug resistance	27	PIK3CA|PIK3R1	67899	42030|42228	103		hsa01524	1.56864e+16	0
75	2	KEGG Pathways		PPAR signaling pathway	304	MMP1|PPARA	67899	41518|41870	117		hsa03320	1.51713e+16	0
226	3	KEGG Pathways		Thermogenesis	328	MAPK13|PRKACA|FGFR1	67899	42252|41578|41392	127		hsa04714	1.48413e+16	0
79	2	KEGG Pathways		Peroxisome	33	NOS2|XDH	67899	41632|41306	129		hsa04146	1.48149e+16	0
83	2	KEGG Pathways		Rheumatoid arthritis	359	MMP3|MMP1	67899	41014|41518	141		hsa05323	1.44491e+16	0
87	2	KEGG Pathways		Gap junction	389	PRKACA|RAF1	67899	41578|41622	154		hsa04540	1.41005e+16	0
94	2	KEGG Pathways		Phosphatidylinositol signaling system	445	PIK3CA|PIK3R1	67899	42030|42228	178		hsa04070	1.35164e+16	0
94	2	KEGG Pathways		Aldosterone synthesis and secretion	445	SCARB1|PRKACA	67899	42080|41578	178		hsa04925	1.35164e+16	0
96	2	KEGG Pathways		Viral protein interaction with cytokine and cytokine receptor	456	IL2|CCR2	67899	41718|41620	185		hsa04061	1341035157335565	0
100	2	KEGG Pathways		Glucagon signaling pathway	488	PRKACA|PPARA	67899	41578|41870	199		hsa04922	1.31158e+16	0

## Sheet: Cluster_3
# background genes	# genes	category	chart color	description	FDR value	genes	network.SUID	nodes.SUID	p-value	PMID	term name	transferred FDR value	year
65	8	KEGG Pathways		Fc epsilon RI signaling pathway	1.72e-06	MAPK12|PLCG1|SYK|PIK3CD|MAPK9|PRKCA|VAV1|PIK3CB	27217	307|627|211|1209|547|435|773|649	5.13e-09		hsa04664	7764471553092451	0
186	10	KEGG Pathways		Chemokine signaling pathway	6.03e-06	PLCG1|CXCR2|PRKCD|CX3CR1|PIK3CD|ROCK1|ITK|PIK3CG|VAV1|PIK3CB	27217	627|867|153|1141|1209|1091|183|607|773|649	3.59e-08		hsa04062	7219682687859849	0
96	8	KEGG Pathways		AGE-RAGE signaling pathway in diabetic complications	1.02e-05	MAPK12|PLCG1|PRKCD|PIK3CD|MAPK9|PRKCA|TGFBR1|PIK3CB	27217	307|627|153|1209|547|435|1479|649	9.14e-08		hsa04933	6991399828238082	0
100	8	KEGG Pathways		T cell receptor signaling pathway	1.04e-05	MAPK12|PLCG1|PIK3CD|MAPK9|ITK|VAV1|LCK|PIK3CB	27217	307|627|1209|547|183|773|1287|649	1.24e-07		hsa04660	698296666070122	0
111	8	KEGG Pathways		Leukocyte transendothelial migration	1.81e-05	MAPK12|PLCG1|PIK3CD|ROCK1|ITK|PRKCA|VAV1|PIK3CB	27217	307|627|1209|1091|183|435|773|649	2.69e-07		hsa04670	6742321425130815	0
120	8	KEGG Pathways		Osteoclast differentiation	2.69e-05	MAPK12|SYK|PIK3CD|MAPK9|TYK2|TGFBR1|LCK|PIK3CB	27217	307|211|1209|547|349|1479|1287|649	4.8e-08		hsa04380	6570247719997593	0
120	8	KEGG Pathways		Natural killer cell mediated cytotoxicity	2.69e-05	GZMB|PLCG1|SYK|PIK3CD|PRKCA|VAV1|LCK|PIK3CB	27217	1229|627|211|1209|435|773|1287|649	4.8e-08		hsa04650	6570247719997593	0
124	8	KEGG Pathways		Yersinia infection	2.69e-05	MAPK12|PLCG1|PIK3CD|ROCK1|MAPK9|VAV1|LCK|PIK3CB	27217	307|627|1209|1091|547|773|1287|649	6.12e-07		hsa05135	6570247719997593	0
87	7	KEGG Pathways		PD-L1 expression and PD-1 checkpoint pathway in cancer	5.16e-05	MAPK12|CSNK2A1|PLCG1|TLR9|PIK3CD|LCK|PIK3CB	27217	307|1459|627|875|1209|1287|649	1.38e-06		hsa05235	6287350298372789	0
90	7	KEGG Pathways		Fc gamma R-mediated phagocytosis	5.79e-05	PLCG1|PRKCD|SYK|PIK3CD|PRKCA|VAV1|PIK3CB	27217	627|153|211|1209|435|773|649	1.72e-06		hsa04666	6237321436272564	0
92	7	KEGG Pathways		Inflammatory mediator regulation of TRP channels	6.07e-05	MAPK12|PLCG1|PRKCD|PIK3CD|MAPK9|PRKCA|PIK3CB	27217	307|627|153|1209|547|435|649	1.99e-06		hsa04750	6216811308924742	0
100	7	KEGG Pathways		Toll-like receptor signaling pathway	8.96e-05	MAPK12|TLR8|TLR9|PIK3CD|TLR7|MAPK9|PIK3CB	27217	307|305|875|1209|687|547|649	3.42e-06		hsa04620	6047691990337876	0
99	7	KEGG Pathways		Th17 cell differentiation	8.96e-05	MAPK12|PLCG1|RARA|MAPK9|TYK2|TGFBR1|LCK	27217	307|627|815|547|349|1479|1287	3.2e-07		hsa04659	6047691990337876	0
112	7	KEGG Pathways		Neurotrophin signaling pathway	0.000171	MAPK12|PLCG1|PRKCD|MAP3K5|PIK3CD|MAPK9|PIK3CB	27217	307|627|153|1417|1209|547|649	7.13e-06		hsa04722	5767003889607846	0
116	7	KEGG Pathways		Sphingolipid signaling pathway	0.000198	MAPK12|MAP3K5|PIK3CD|ROCK1|MAPK9|PRKCA|PIK3CB	27217	307|1417|1209|1091|547|435|649	8.96e-06		hsa04071	570333480973847	0
67	6	KEGG Pathways		Acute myeloid leukemia	0.000198	MPO|FLT3|RARA|PPARD|PIK3CD|PIK3CB	27217	1151|1435|815|799|1209|649	8.82e-06		hsa05221	570333480973847	0
187	8	KEGG Pathways		Kaposi sarcoma-associated herpesvirus infection	0.000254	MAPK12|PLCG1|SYK|PIK3CD|MAPK9|PIK3CG|TYK2|PIK3CB	27217	307|627|211|1209|547|607|349|649	1.29e-05		hsa05167	5595166283380062	0
126	7	KEGG Pathways		Relaxin signaling pathway	0.000286	MAPK12|MMP13|PIK3CD|MAPK9|PRKCA|TGFBR1|PIK3CB	27217	307|323|1209|547|435|1479|649	1.53e-05		hsa04926	5543633966870958	0
194	8	KEGG Pathways		Proteoglycans in cancer	0.000298	MAPK12|PLCG1|SHH|PIK3CD|ROCK1|PRKCA|VAV1|PIK3CB	27217	307|627|1089|1209|1091|435|773|649	1.69e-05		hsa05205	5525783735923745	0
129	7	KEGG Pathways		Fluid shear stress and atherosclerosis	3e-05	MAPK12|PLAT|MAP3K5|PIK3CD|SUMO1|MAPK9|PIK3CB	27217	307|455|1417|1209|885|547|649	1.79e-05		hsa05418	5522878745280337	0
286	9	KEGG Pathways		MAPK signaling pathway	0.000396	MAPK12|FLT3|FLT1|MAPT|MAP3K5|MAPK9|PRKCA|NR4A1|TGFBR1	27217	307|1435|1289|1193|1417|547|435|933|1479	2.48e-05		hsa04010	5402304814074488	0
137	7	KEGG Pathways		Measles	0.000403	CSNK2A1|TLR9|PIK3CD|TLR7|MAPK9|TYK2|PIK3CB	27217	1459|875|1209|687|547|349|649	2.64e-05		hsa05162	5394694953858891	0
147	7	KEGG Pathways		Phospholipase D signaling pathway	0.000608	PLCG1|CXCR2|SYK|PIK3CD|PRKCA|PIK3CG|PIK3CB	27217	627|867|211|1209|435|607|649	4.16e-05		hsa04072	5216096420727265	0
515	11	KEGG Pathways		Pathways in cancer	0.000632	FLT3|PLCG1|RARA|SHH|PPARD|PIK3CD|ROCK1|MAPK9|PRKCA|TGFBR1|PIK3CB	27217	1435|627|815|1089|799|1209|1091|547|435|1479|649	4.51e-05		hsa05200	5199282921717615	0
95	6	KEGG Pathways		Progesterone-mediated oocyte maturation	0.000826	MAPK12|PLK1|CDC25A|PIK3CD|MAPK9|PIK3CB	27217	307|201|947|1209|547|649	6.15e-05		hsa04914	5083019952679618	0
158	7	KEGG Pathways		Hepatitis B	0.000858	MAPK12|PIK3CD|MAPK9|PRKCA|TYK2|TGFBR1|PIK3CB	27217	307|1209|547|435|349|1479|649	6.64e-05		hsa05161	5066512712151294	0
97	6	KEGG Pathways		Chagas disease	0.000859	MAPK12|TLR9|PIK3CD|MAPK9|TGFBR1|PIK3CB	27217	307|875|1209|547|1479|649	6.9e-06		hsa05142	5066006836168758	0
159	7	KEGG Pathways		MicroRNAs in cancer	0.000859	PLCG1|CDC25A|MDM4|PIK3CD|ROCK1|PRKCA|PIK3CB	27217	627|947|1267|1209|1091|435|649	6.91e-05		hsa05206	5066006836168758	0
101	6	KEGG Pathways		C-type lectin receptor signaling pathway	0.0001	MAPK12|PRKCD|SYK|PIK3CD|MAPK9|PIK3CB	27217	307|153|211|1209|547|649	8.64e-05		hsa04625	5	0
56	5	KEGG Pathways		VEGF signaling pathway	0.00127	MAPK12|PLCG1|PIK3CD|PRKCA|PIK3CB	27217	307|627|1209|435|649	0.000114		hsa04370	4896196279044043	0
111	6	KEGG Pathways		TNF signaling pathway	0.00158	MAPK12|MMP14|MAP3K5|PIK3CD|MAPK9|PIK3CB	27217	307|591|1417|1209|547|649	0.000146		hsa04668	4801342913045577	0
117	6	KEGG Pathways		Growth hormone synthesis, secretion and action	0.00206	MAPK12|PLCG1|PIK3CD|MAPK9|PRKCA|PIK3CB	27217	307|627|1209|547|435|649	0.000196		hsa04935	4.68613e+16	0
65	5	KEGG Pathways		Epithelial cell signaling in Helicobacter pylori infection	0.00231	MAPK12|PLCG1|ADAM17|CXCR2|MAPK9	27217	307|627|843|867|547	0.000227		hsa05120	4636388020107856	0
122	6	KEGG Pathways		Platelet activation	0.00244	MAPK12|SYK|PIK3CD|ROCK1|PIK3CG|PIK3CB	27217	307|211|1209|1091|607|649	0.000247		hsa04611	461261017366127	0
195	7	KEGG Pathways		Focal adhesion	0.00247	FLT1|PIK3CD|ROCK1|MAPK9|PRKCA|VAV1|PIK3CB	27217	1289|1209|1091|547|435|773|649	0.000257		hsa04510	4607303046740334	0
126	6	KEGG Pathways		FoxO signaling pathway	0.00276	MAPK12|PLK1|PIK3CD|MAPK9|TGFBR1|PIK3CB	27217	307|201|1209|547|1479|649	0.000295		hsa04068	4.55909e+16	0
201	7	KEGG Pathways		Rap1 signaling pathway	0.00283	MAPK12|PLCG1|FLT1|PIK3CD|PRKCA|VAV1|PIK3CB	27217	307|627|1289|1209|435|773|649	0.000312		hsa04015	4.54821e+16	0
131	6	KEGG Pathways		Apoptosis	0.00324	GZMB|CTSB|MAP3K5|PIK3CD|MAPK9|PIK3CB	27217	1229|937|1417|1209|547|649	0.000366		hsa04210	4489454989793388	0
77	5	KEGG Pathways		EGFR tyrosine kinase inhibitor resistance	0.00428	PLCG1|AXL|PIK3CD|PRKCA|PIK3CB	27217	627|411|1209|435|649	0.000497		hsa01521	4.36856e+16	0
218	7	KEGG Pathways		Shigellosis	0.00439	MAPK12|PLCG1|PRKCD|PIK3CD|ROCK1|MAPK9|PIK3CB	27217	307|627|153|1209|1091|547|649	0.000523		hsa05131	4357535479757878	0
81	5	KEGG Pathways		ErbB signaling pathway	0.00515	PLCG1|PIK3CD|MAPK9|PRKCA|PIK3CB	27217	627|1209|547|435|649	0.000628		hsa04012	4288192770958809	0
225	7	KEGG Pathways		Ras signaling pathway	0.00515	FLT3|PLCG1|FLT1|PIK3CD|MAPK9|PRKCA|PIK3CB	27217	1435|627|1289|1209|547|435|649	0.000639		hsa04014	4288192770958809	0
85	5	KEGG Pathways		Th1 and Th2 cell differentiation	0.00614	MAPK12|PLCG1|MAPK9|TYK2|LCK	27217	307|627|547|349|1287	0.000786		hsa04658	4.21183e+16	0
87	5	KEGG Pathways		GnRH signaling pathway	0.00668	MAPK12|MMP14|PRKCD|MAPK9|PRKCA	27217	307|591|153|547|435	0.000875		hsa04912	4175223537524454	0
349	8	KEGG Pathways		PI3K-Akt signaling pathway	0.00884	FLT3|FLT1|SYK|PIK3CD|PRKCA|PIK3CG|NR4A1|PIK3CB	27217	1435|1289|211|1209|435|607|933|649	0.00118		hsa04151	4.05355e+16	0
163	6	KEGG Pathways		Influenza A	0.00894	PLG|PIK3CD|TLR7|PRKCA|TYK2|PIK3CB	27217	187|1209|687|435|349|649	0.00122		hsa05164	4048662481204082	0
95	5	KEGG Pathways		Choline metabolism in cancer	0.00094	PLCG1|PIK3CD|MAPK9|PRKCA|PIK3CB	27217	627|1209|547|435|649	0.00131		hsa05231	4.02687e+16	0
45	4	KEGG Pathways		Type II diabetes mellitus	0.001	PRKCD|PIK3CD|MAPK9|PIK3CB	27217	153|1209|547|649	0.00147		hsa04930	4	0
171	6	KEGG Pathways		Transcriptional misregulation in cancer	0.0011	GZMB|PLAT|MPO|FLT3|RARA|FLT1	27217	1229|455|1151|1435|815|1289	0.00159		hsa05202	3958607314841775	0
102	5	KEGG Pathways		HIF-1 signaling pathway	0.0012	PLCG1|FLT1|PIK3CD|PRKCA|PIK3CB	27217	627|1289|1209|435|649	0.00183		hsa04066	3.92082e+16	0
176	6	KEGG Pathways		Axon guidance	0.0012	PLCG1|SHH|PIK3CD|ROCK1|PRKCA|PIK3CB	27217	627|1089|1209|1091|435|649	0.00186		hsa04360	3.92082e+16	0
106	5	KEGG Pathways		Insulin resistance	0.0014	PRKCD|PTPN1|PIK3CD|MAPK9|PIK3CB	27217	153|489|1209|547|649	0.00218		hsa04931	3.85387e+16	0
192	6	KEGG Pathways		Epstein-Barr virus infection	0.0019	MAPK12|SYK|PIK3CD|MAPK9|TYK2|PIK3CB	27217	307|211|1209|547|349|649	0.0003		hsa05169	3721246399047171	0
120	5	KEGG Pathways		Thyroid hormone signaling pathway	0.0024	PLCG1|HDAC3|PIK3CD|PRKCA|PIK3CB	27217	627|987|1209|435|649	0.00387		hsa04919	3619788758288394	0
203	6	KEGG Pathways		Human immunodeficiency virus 1 infection	0.0025	MAPK12|PLCG1|PIK3CD|MAPK9|PRKCA|PIK3CB	27217	307|627|1209|547|435|649	0.00406		hsa05170	3602059991327963	0
209	6	KEGG Pathways		Salmonella infection	0.0028	MAPK12|TLR9|PIK3CD|MAPK9|PIK3CG|PIK3CB	27217	307|875|1209|547|607|649	0.00475		hsa05132	3552841968657781	0
210	6	KEGG Pathways		Human T-cell leukemia virus 1 infection	0.0029	MMP7|PIK3CD|MAPK9|TGFBR1|LCK|PIK3CB	27217	475|1209|547|1479|1287|649	0.00487		hsa05166	3537602002101044	0
131	5	KEGG Pathways		Autophagy - animal	0.0034	PRKCD|CTSB|PIK3CD|MAPK9|PIK3CB	27217	153|937|1209|547|649	0.00578		hsa04140	3.46852e+16	0
132	5	KEGG Pathways		Insulin signaling pathway	0.0034	FASN|PTPN1|PIK3CD|MAPK9|PIK3CB	27217	291|489|1209|547|649	0.00599		hsa04910	3.46852e+16	0
217	6	KEGG Pathways		Human cytomegalovirus infection	0.0034	MAPK12|CXCR2|PIK3CD|ROCK1|PRKCA|PIK3CB	27217	307|867|1209|1091|435|649	0.00582		hsa05163	3.46852e+16	0
68	4	KEGG Pathways		Prolactin signaling pathway	0.0037	MAPK12|PIK3CD|MAPK9|PIK3CB	27217	307|1209|547|649	0.00677		hsa04917	3431798275933005	0
135	5	KEGG Pathways		Spinocerebellar ataxia	0.0037	MAP3K5|PIK3CD|MAPK9|PRKCA|PIK3CB	27217	1417|1209|547|435|649	0.00664		hsa05017	3431798275933005	0
68	4	KEGG Pathways		Non-small cell lung cancer	0.0037	PLCG1|PIK3CD|PRKCA|PIK3CB	27217	627|1209|435|649	0.00677		hsa05223	3431798275933005	0
68	4	KEGG Pathways		Central carbon metabolism in cancer	0.0037	FLT3|PIK3CD|IDH1|PIK3CB	27217	1435|1209|989|649	0.00677		hsa05230	3431798275933005	0
70	4	KEGG Pathways		Platinum drug resistance	0.0039	MAP3K5|PIK3CD|TOP2A|PIK3CB	27217	1417|1209|641|649	0.00754		hsa01524	3408935392973501	0
71	4	KEGG Pathways		Pancreatic cancer	0.004	PIK3CD|MAPK9|TGFBR1|PIK3CB	27217	1209|547|1479|649	0.00795		hsa05212	3.39794e+16	0
71	4	KEGG Pathways		Glioma	0.004	PLCG1|PIK3CD|PRKCA|PIK3CB	27217	627|1209|435|649	0.00795		hsa05214	3.39794e+16	0
72	4	KEGG Pathways		Inositol phosphate metabolism	0.0041	PLCG1|PIK3CD|PIK3CG|PIK3CB	27217	627|1209|607|649	0.00837		hsa00562	3.38722e+16	0
150	5	KEGG Pathways		Cellular senescence	0.0052	MAPK12|CDC25A|PIK3CD|TGFBR1|PIK3CB	27217	307|947|1209|1479|649	0.0011		hsa04218	3283996656365201	0
354	7	KEGG Pathways		Alzheimer disease	0.0052	CSNK2A1|ADAM17|MAPT|MAP3K5|PIK3CD|MAPK9|PIK3CB	27217	1459|843|1193|1417|1209|547|649	0.0011		hsa05010	3283996656365201	0
78	4	KEGG Pathways		B cell receptor signaling pathway	0.0053	SYK|PIK3CD|VAV1|PIK3CB	27217	211|1209|773|649	0.0011		hsa04662	3275724130399211	0
154	5	KEGG Pathways		Wnt signaling pathway	0.0057	CSNK2A1|MMP7|PPARD|MAPK9|PRKCA	27217	1459|475|799|547|435	0.0012		hsa04310	3244125144327509	0
82	4	KEGG Pathways		Colorectal cancer	0.0062	PIK3CD|MAPK9|TGFBR1|PIK3CB	27217	1209|547|1479|649	0.0014		hsa05210	3207608310501746	0
161	5	KEGG Pathways		Hepatocellular carcinoma	0.0067	PLCG1|PIK3CD|PRKCA|TGFBR1|PIK3CB	27217	627|1209|435|1479|649	0.0015		hsa05225	3.17393e+16	0
263	6	KEGG Pathways		Prion disease	0.0073	MAPK12|CSNK2A1|PRKCD|PIK3CD|MAPK9|PIK3CB	27217	307|1459|153|1209|547|649	0.0016		hsa05020	3136677139879544	0
173	5	KEGG Pathways		NOD-like receptor signaling pathway	0.0091	MAPK12|PRKCD|CTSB|MAPK9|TYK2	27217	307|153|937|547|349	0.0021		hsa04621	3.04096e+16	0
94	4	KEGG Pathways		Endocrine resistance	0.0098	MAPK12|PIK3CD|MAPK9|PIK3CB	27217	307|1209|547|649	0.0022		hsa01522	3008773924307505	0
94	4	KEGG Pathways		Phosphatidylinositol signaling system	0.0098	PLCG1|PIK3CD|PRKCA|PIK3CB	27217	627|1209|435|649	0.0022		hsa04070	3008773924307505	0
36	3	KEGG Pathways		African trypanosomiasis	0.0098	TLR9|PRKCA|IDO1	27217	875|435|1343	0.0023		hsa05143	3008773924307505	0
37	3	KEGG Pathways		Aldosterone-regulated sodium reabsorption	1	PIK3CD|PRKCA|PIK3CB	27217	1209|435|649	0.0024		hsa04960	3	0
101	4	KEGG Pathways		NF-kappa B signaling pathway	12	CSNK2A1|PLCG1|SYK|LCK	27217	1459|627|211|1287	0.0029		hsa04064	2.92082e+16	0
101	4	KEGG Pathways		Amoebiasis	12	ARG1|PIK3CD|PRKCA|PIK3CB	27217	375|1209|435|649	0.0029		hsa05146	2.92082e+16	0
1435	13	KEGG Pathways		Metabolic pathways	13	MIF|PLCG1|ALDH1A1|FASN|ARG1|PIK3CD|CA9|CYP1A1|CYP19A1|IDH1|PIK3CG|IDO1|PIK3CB	27217	167|627|1397|291|375|1209|361|1443|1413|989|607|1343|649	0.0033		hsa01100	2886056647693163	0
103	4	KEGG Pathways		Toxoplasmosis	13	MAPK12|MAPK9|PIK3CG|TYK2	27217	307|547|607|349	0.0031		hsa05145	2886056647693163	0
109	4	KEGG Pathways		Cholinergic synapse	15	PIK3CD|PRKCA|PIK3CG|PIK3CB	27217	1209|435|607|649	0.0039		hsa04725	2.82391e+16	0
207	5	KEGG Pathways		cAMP signaling pathway	18	PIK3CD|ROCK1|MAPK9|VAV1|PIK3CB	27217	1209|1091|547|773|649	0.0046		hsa04024	2744727494896694	0
133	4	KEGG Pathways		Estrogen signaling pathway	31	RARA|PRKCD|PIK3CD|PIK3CB	27217	815|153|1209|649	0.008		hsa04915	2.50864e+16	0
63	3	KEGG Pathways		GnRH secretion	41	PIK3CD|PRKCA|PIK3CB	27217	1209|435|649	11		hsa04929	2.38722e+16	0
146	4	KEGG Pathways		Non-alcoholic fatty liver disease	42	MAP3K5|PIK3CD|MAPK9|PIK3CB	27217	1417|1209|547|649	11		hsa04932	2.37675e+16	0
146	4	KEGG Pathways		Gastric cancer	42	SHH|PIK3CD|TGFBR1|PIK3CB	27217	1089|1209|1479|649	11		hsa05226	2.37675e+16	0
69	3	KEGG Pathways		Adherens junction	51	CSNK2A1|PTPN1|TGFBR1	27217	1459|489|1479	14		hsa04520	2.29243e+16	0
165	4	KEGG Pathways		Tuberculosis	63	MAPK12|TLR9|SYK|MAPK9	27217	307|875|211|547	17		hsa05152	2.20066e+16	0
75	3	KEGG Pathways		Chronic myeloid leukemia	63	PIK3CD|TGFBR1|PIK3CB	27217	1209|1479|649	17		hsa05220	2.20066e+16	0
183	4	KEGG Pathways		Viral carcinogenesis	9	HDAC3|SYK|PIK3CD|PIK3CB	27217	987|211|1209|649	25		hsa05203	2045757490560675	0
91	3	KEGG Pathways		IL-17 signaling pathway	104	MAPK12|MMP13|MAPK9	27217	307|323|547	29		hsa04657	1.98297e+16	0
97	3	KEGG Pathways		Prostate cancer	122	PLAT|PIK3CD|PIK3CB	27217	455|1209|649	35		hsa05215	1913640169325252	0
209	4	KEGG Pathways		Regulation of actin cytoskeleton	138	PIK3CD|ROCK1|VAV1|PIK3CB	27217	1209|1091|773|649	4		hsa04810	1.86012e+16	0
104	3	KEGG Pathways		Parathyroid hormone synthesis, secretion and action	145	MMP13|MMP14|PRKCA	27217	323|591|435	42		hsa04928	1838631997765025	0
236	4	KEGG Pathways		Parkinson disease	206	PLCG1|MAPT|MAP3K5|MAPK9	27217	627|1193|1417|547	61		hsa05012	1.68613e+16	0
120	3	KEGG Pathways		AMPK signaling pathway	209	FASN|PIK3CD|PIK3CB	27217	291|1209|649	62		hsa04152	1679853713888946	0
126	3	KEGG Pathways		Dopaminergic synapse	236	MAPK12|MAPK9|PRKCA	27217	307|547|435	71		hsa04728	1.62709e+16	0
41	2	KEGG Pathways		Tryptophan metabolism	249	CYP1A1|IDO1	27217	1443|1343	76		hsa00380	1.6038e+16	0
132	3	KEGG Pathways		Vascular smooth muscle contraction	262	PRKCD|ROCK1|PRKCA	27217	153|1091|435	8		hsa04270	1.5817e+16	0
133	3	KEGG Pathways		Apelin signaling pathway	265	PLAT|PIK3CG|TGFBR1	27217	455|607|1479	82		hsa04371	1576754126063192	0
44	2	KEGG Pathways		Carbohydrate digestion and absorption	276	PIK3CD|PIK3CB	27217	1209|649	86		hsa04973	1.55909e+16	0
141	3	KEGG Pathways		Signaling pathways regulating pluripotency of stem cells	304	MAPK12|PIK3CD|PIK3CB	27217	307|1209|649	96		hsa04550	1.51713e+16	0
142	3	KEGG Pathways		Retrograde endocannabinoid signaling	306	MAPK12|MAPK9|PRKCA	27217	307|547|435	98		hsa04723	151427857351842	0
47	2	KEGG Pathways		Vibrio cholerae infection	306	PLCG1|PRKCA	27217	627|435	97		hsa05110	151427857351842	0
146	3	KEGG Pathways		Adrenergic signaling in cardiomyocytes	324	MAPK12|PRKCA|PIK3CG	27217	307|435|607	105		hsa04261	1489454989793388	0
147	3	KEGG Pathways		Oxytocin signaling pathway	327	ROCK1|PRKCA|PIK3CG	27217	1091|435|607	107		hsa04921	1.48545e+16	0
50	2	KEGG Pathways		Ovarian steroidogenesis	33	CYP1A1|CYP19A1	27217	1443|1413	109		hsa04913	1.48149e+16	0
150	3	KEGG Pathways		mTOR signaling pathway	339	PIK3CD|PRKCA|PIK3CB	27217	1209|435|649	113		hsa04150	1469800301796918	0
54	2	KEGG Pathways		Regulation of lipolysis in adipocytes	374	PIK3CD|PIK3CB	27217	1209|649	126		hsa04923	1.42713e+16	0
157	3	KEGG Pathways		Tight junction	375	MAP3K5|ROCK1|MAPK9	27217	1417|1091|547	127		hsa04530	1425968732272281	0
158	3	KEGG Pathways		JAK-STAT signaling pathway	375	PIK3CD|TYK2|PIK3CB	27217	1209|349|649	129		hsa04630	1425968732272281	0
157	3	KEGG Pathways		Hepatitis C	375	PIK3CD|TYK2|PIK3CB	27217	1209|349|649	127		hsa05160	1425968732272281	0
58	2	KEGG Pathways		Endometrial cancer	412	PIK3CD|PIK3CB	27217	1209|649	143		hsa05213	1.3851e+16	0
60	2	KEGG Pathways		Steroid hormone biosynthesis	434	CYP1A1|CYP19A1	27217	1443|1413	153		hsa00140	1.36251e+16	0
478	5	KEGG Pathways		Herpes simplex virus 1 infection	438	TLR9|SYK|PIK3CD|TYK2|PIK3CB	27217	875|211|1209|349|649	155		hsa05168	1.35853e+16	0
61	2	KEGG Pathways		Longevity regulating pathway - multiple species	44	PIK3CD|PIK3CB	27217	1209|649	157		hsa04213	1.35655e+16	0
64	2	KEGG Pathways		Mitophagy - animal	477	CSNK2A1|MAPK9	27217	1459|547	172		hsa04137	1.32148e+16	0
65	2	KEGG Pathways		Retinol metabolism	487	ALDH1A1|CYP1A1	27217	1397|1443	177		hsa00830	1.31247e+16	0
65	2	KEGG Pathways		Renal cell carcinoma	487	PIK3CD|PIK3CB	27217	1209|649	177		hsa05211	1.31247e+16	0
